# Supplementary material for: Quantification of Calcium Amount in a New Experimental Model: A Comparison between Ultrasound and Computed Tomography
Source: PLoS One. 2016 Feb 9;11(2):e0148904. doi: 10.1371/journal.pone.0148904 (PMC4747484; doi:10.1371/journal.pone.0148904)
Supplement: S1 File — Raw data phantom 1a cIB 10-50mg. (XLSX) [file pone.0148904.s001.xlsx]

## Sheet: IB sommatie
ECHO INSTELLINGEN:		sonde i13L	phantom cardiac	14MHz/14MHz	depth 1,5	FPS95,4	Width volledig open	insonificatie langs boven	Agar op tafel gelegd ONDERSTEBOVEN
AGAR EIGENSCHAPPEN:		Agar 4g lima foods	2% agar	1u gekookt	dikte agar 1,4cm					Lengte		Breedte ROI
PATTEX 100%		in agarholtes gedaan, dan calcium, dan pattex en tenslotte overgoten met agar 2%
2x5 flacontjes NaCL opgehangen met statief
Calcium verspreid over gans holte (diffuus), of over een zeker percentage van de holte (x %)										ENKEL rond calcium, NIET thv scheidingslijnen
Exam date	Last Name image	first name	patient ID	naam phantom	Agar (%)	Calcium (mg)	Vormpje	echobeeld nr	info beeld	ROI 1	Area L	area B	ROI 2			ROI 3			ROI 4			ROI 5			ROI 6			ROI 7			ROI 8			ROI 9			ROI 10			ROI 11			ROI 12			ROI 13			ROI 14
2015-02-12	phantom A 100mg diffuus1	agar 2% pattex	phantom A 100mg diffuus1	phantom A, kant X	2	100	flacon	1-->10	// telkens 1mm opgeschoven(elk ROI=1beeldnr)	-
								2
								3		19.6	7	3	18.4	2	1	21.5	2	1	26.5	4	1	26.5	1	1	28.2	3	1
								4		17	4	2	22.5	4	2	30	3	2	29.1	2	1	24.5	2	2	24.7	1	1
								5		15.5	3	2	25.5	3	2	26.7	1	1
								6	gemist
								7	gemist
								8		21.8	4	3	23.1	2	1	19.2	2	1	23.8	1	1
								9	voorbij
								10	voorbij
								11	// 1 vloeiende beweging (elk ROI=0,1sec verder)	15.6	2	1	15.2	3	2	17.4	2	1	13.5	3	1	19.9	3	2	25.6	1	1	28.3	1	1	25.6	1	1	23.8	3	2	19.7	2	1	19	3	1	18.9	3	2	22.8	1	1	22.3
								12-->21	mislukts
								22-->40	LR 1mm opgeschoven
								23	ervoor
								24	ervoor
								25		29.4	1	1
								26
								27		16.7	1	1	26.8	1	1
								28		22.5	1	1
								29		22.7	2	2	28.3	2	1	25.4	2	1
								30		20.8	6	2	22.3	1	1	26.9	2	2	28.4	3	2
								31		22.9	6	3	28	2	1	24	3	2	29.9	2	2	18.9	2	1	20.9	1	1
								32		22.9	4	3	26.7	5	2	23.3	1	1	24.6	3	2
								33		21.6	3	2	28.1	3	2	26.6	1	1	25.3	3	2
								34		20.6	3	2	28.7	2	2	26.3	1	1
								35		16.8	3	2	18.7	1	1
								36		16.9	3	2
								37		19.9	32	23	1	1	23.8	1	1
								38	voorbij
								39	voorbij
								40	voorbij
								41	LR 1 vloeiende beweging (elk ROI=0,1sec verder)	35.8	3	1	28.7	1	1	29.8	1	1	29.1	1	1	28.9	1	1	11.8	1	1	26.8	1	1	19.6	1	1	28.5	1	1	22.2	1	1	29.3	2	1	22.1	1	1	22.7	1	1	20.4
2015-02-12	phantom A 100mg 80%verspreid	agar 2% pattex	phantom A 100mg 80%verspreid	phantom A, kant X	2	100	flacon	1-->10	// telkens 1mm opgeschoven(elk ROI=1beeldnr)									1	27.6	2	1
								2
								3
								4
								5		27.2	6	6	22.1	5	3	22.4	1
								6		27.1	8	7	15.9	1	1	11.2	2	1	21.8	1	1	16.6	2	1	17.2	1	1
								7		18.8	7	3	25.6	3	2
								8
								9
								10
								11	// 1 vloeiende beweging (elk ROI=0,1sec verder)	21.3	3	2	19.8	1	1	15.5	3	3	23.8	1	1	25.2	4	2	20.3	1	1	24.7	3	1	17.1	3	3	24.5	2	1	26	6	2	25	1	1	28.6	2	2	19.6	3	1	29
								12--36	LR 1mm opgeschoven
								13
								14
								15
								16		27.5	2	1	27.6	1	1
								17		29.7	2	2	22.6	2	2	28	2	1	25.8	1	1	29.9	1	1
								18		27.7	6	2	25.4	2	2	20.7	3	2	24.2	1	1	32.2	3	2
								19		20.7	6	3	20.1	4	3	22.9	1	1
								20		23.9	5	5	12.3	2	1	29.6	3	2
								21		17.4	7	3	24.2	4	1	19.2	2	1	25.3	3	1	21.5	1	1	18.5	1	1	15.7	1	1	26.6	3	2
								22		19.1	7	3	28.5	5	2	25.7	4	1	27.3	2	2
								23		21.9	6	3	20.4	5	3	15.9	3	1
								24		22.3	6	5	16.1	3	2	23.7	4	2
								25		21.5	6	5	18.2	3	2	25.9	4	2
								26		19.4	6	2	24.2	2	1	18.6	2	2	24.6	3	2
								27		22	5	2	21.7	3	2	22.2	2	2	25.9	2	1	24	1	1
								28		17.1	2	2	22.9	1	1	23.1	1	1	21.3	2	2	22.9	4	2
								29		15.8	1	1	26.7	1	1	25.5	1	1	16.9	3	2
								30
								31
								32		22.7	1	1	24.4	1	1	24.2	1	1
								33
								34
								35		11.8	1	1	17.3	1	1
								36
								37	LR 1 vloeiende beweging	21.7	2	1	18.7	3	2	28.1	2	2	27.8	1	1	29.3	5	2	18.1	3	2	25.7	3	2	24.6	1	1	25.3	1	1	20.4	6	3	21.2	3	2	26.7	2	2	25.6	6	3	18.7
2015-02-12	phantom A 100mg 50%verspreid 1	agar 2% pattex	phantom A 100mg 50%verspreid 1	phantom A, kant X	2	100	flacon	1-->10	// telkens 1mm opgeschoven(elk ROI=1beeldnr)
								2
								3		31.1	2	2	31.6	2	2	29.8	2	2	32.6	3	2	22.3	2	1	25.9	1	1
								4		30	2	2	29.6	2	1	21	1	1	29.8	2	1	29	3	2
								5		28.1	1	1	29.3	3	2	28.6	3	1	27.2	1	1
								6		28.4	3	3	27.7	4	3	20.3	1	1	29.4	2	1
								7		27.6	3	2	29.9	1	1
								8		26.1	4	2	29.4	1	1
								9		24.5	4	2	29	1	1	26.4	5	2	29.4	1	1	26	1	1	28	1	1
								10
								11	// 1 vloeiende beweging (elk ROI=0,1sec verder)	20.5	6	3	19	4	2	21	3	2	29.4	1	1	29.3	2	1	22.3	2	2	15.5	1	1	19.5	1	1	29.8	2	2	29.1	2	2	20.4	1	1	14	1	1	28.5	2	1	29.1
								12	// 1 vloeiende beweging (elk ROI=sec verder)	18.3	7	3	13.8	2	2	22.5	2	1	20.1	2	1	21.3	1	1	31.3	2	1	29.8	2	1	26	1	1	25.9	2	2	16.6	1	1	29.8	2	1	26.8	1	1	27.7	1	1	16.6
								13-->37	LR 1mm opgeschoven
								14
								15
								16
								17		8.4	3	1
								18		8.8	2	1
								19		10.6	3	1
								20		9.7	3	1
								21		28.4	2	18.7	2	1	22.2	2	2
								22		25.6	4	3	7.9	2	1	29.5	3	2
								23		28.2	4	2	28.5	3	2	25.4	2	1	23.1	1	1	26.9	1	1
								24		23.5	1	1	28.8	3	2	20.3	2	2	31	1	1
								25		25.8	2	2	29.4	2	2	14	1	1
								26		10.3	1	1	26.2	3	2
								27		27.5	3	2	10.5	1	1	29.3	2	1
								28		29.4	3	1	11.2	1	1
								29		29.8	2	1	8.8	1	1
								30		29.3	1	1	18.7	1	1
								31		19.1	1	1
								32
								33
								34
								35
								36
								37
								38	LR 1 vloeiende beweging	25.6	5	2	22.4	3	2	10.1	2	1	24.5	5	2	24.3	3	2	8	2	1	28.4	3	2	19	3	2	29.8	3	2	13.2	3	1	30.6	2	2	29.2	5	3	21.7	3	3	26.7
2015-02-12	phantom A 100mg diffuus2	agar 2% pattex	phantom A 100mg diffuus2	phantom A, kant X	2	100	flacon	1-->10	// telkens 1mm opgeschoven(elk ROI=1beeldnr)
								2
								3		13.6	5	2	15.7	6	1	16.3	5	1	20.6	4	2
								4		28.7	2	2	22.9	3	2	17.5	3	1	27.6	4	2	28.4	1	1
								5		23.3	4	2	18.6	3	2	20.3	1	1	22.8	1	1	27.5	2	1	27.4	2	1	24.2	1	1
								6		16.2	3	2	25.9	3	3	22.8	2	1	19.1	2	1
								7		26	4	2	24.8	3	3	19.7	2	1	28.5	2	1
								8		22.3	2	1	23.7	2	2	27.4	1	1	26.6	3	2	27	1	1	24.5	2	1	25.1	1	1
								9		12	3	2	20.7	4	2	25.5	9	2
								10
								11	// 1 vloeiende beweging (elk ROI=0,1sec verder)
								12	// 1 vloeiende beweging (elk ROI=0,1sec verder)	21.6	5	3	19.6	4	2	22.4	6	2	23.6	5	1	19.1	5	3	21	4	2	22.3	6	1	20.4	5	1	21.3	3	1	20.4	11	2	19.7	6	1	18.1	5	1	26	2	2	20.5
								13 -->50	LR 1mm opgeschoven
								14
								15
								16
								17
								18
								19
								20
								21
								22
								23
								24
								25
								26
								27
								28
								29
								30
								31		12.3	3	2	23.1	2	1
								32		12.5	3	2	15.3	2	1	25.4	3	1	27.9	1	1
								33		22.7	3	3	13.3	1	1	16.8	2	1	18.8	2	1
								34		10.8	1	1	24.9	1	1	23.1	1	1	24.2	1	1	26.7	1	1
								35		24	3	3	17.4	1	1	23.2	1	1	28.6	2	2
								36		24	4	2	27.2	3	2	24.1	3	2	17	1	1
								37		25.9	4	2	14.3	3	1	25	2	1	22.8	2	2	19	2	2
								38		15.4	2	1	27.8	3	3	27.7	1	1	25.5	3	3	28.5	3	3	20.1	1	1
								39		26.3	4	3	27.6	3	3	25.1	1	1	23.3	2	1	27.9	2	2
								40		22.7	5	3	26.4	5	3	28.9	3	3
								41		25.9	5	4	23.8	2	1	26.8	2	2	24	5	2
								42		27.3	4	3	25.6	3	1	26.5	3	2	22.9	5	2
								43		21.5	3	2	25.3	5	2	28.8	4	2	26.6	5	3
								44		20.4	4	3	22.6	2	1	13.6	2	1	25.5	4	2
								45		23.3	4	3	21.8	2	1	15.4	2	1
								46		19.7	3	2	27.2	2	1	15.8	1	1
								47		20.7	2	1	23.7	1	1
								48		23.2	7	2	28.9	4	1
								49
								50
								51	LR 1 vloeiende beweging	14.9	1	1	25.9	1	1	11.3	1	1	15.7	3	1	26	2	1	24.6	2	1	12.3	3	2	15.1	3	2	17.2	2	2	24.8	2	1	29.5	2	1	25.9	1	1	16.8	2	2	23.3
2015-02-12	phantom A 100mg 50%verspreid2	agar 2% pattex	phantom A 100mg 50%verspreid2	phantom A, kant X	2	100	flacon	1-->16	// telkens 1mm opgeschoven(elk ROI=1beeldnr)
								2
								3	mislukt
								4	mislukt
								5	mislukt
								6		24.3	5	3	17.6	1	1	28.6	3	2	29.2	4	2	29.4	3	2	25	3	1	28.1	1	1
								7		25.4	6	2	22	3	2	29.1	4	1	29.8	6	2	22.4	1	1
								8		24.8	4	3	24.5	3	2	27.2	2	1	28.8	2	2	28.1	3	1
								9	mislukt
								10		24.8	4	3	24.5	3	2	27.2	2	1	28.8	2	2	28.1	3	1
								11		21.5	2	2	24.8	3	2	23.9	2	2	27.6	4	2	18.7	4	1	29.8	2	1	28	1	1
								12		14.6	10	4	24.2	3	2	23.5	2	2	21.8	1	1	23.7	1	1
								13
								14
								15
								16
								17	// 1 vloeiende beweging (elk ROI=0,1sec verder)	12.7	5	3	15.3	3	2	15.8	2	1	12.2	6	4	20.2	3	3	13.9	4	3	16.8	9	5	19.6	3	2	17.7	1	1	25.8	2	1	21.9	10	5	29.2	3	2	22.3	1	1	26.1
								18-->37	LR 1mm opgeschoven
								19
								20
								21
								22
								23		29.1	2	1
								24		27.4	3	2	16	2	2	27.6	1	1
								25		26.3	4	2	9.3	3	1	25.3	2	1	29.5	2	1
								26		26.2	5	2	24	2	2	27.1	4	2	16.7	2	1	26.5	3	1	2.1	2	2
								27		29.3	5	2	26.5	3	1	22.8	3	2	18	2	2	23.8	4	1
								28		20.2	3	2	26.8	3	2	16.3	5	2	22.4	4	2	25.8	3	1
								29		22.2	4	2	12.8	5	1	22.2	3	2	21.7	4	1
								30		22.8	4	3	22.2	2	2	25.9	4	2
								31		24.5	3	2	27.6	5	2	20.1	1	1	26.6	3	2
								32		20.9	2	2	28.3	2	2	28.4	3	2
								33		22.8	1	1
								34
								35
								36
								37
								38	LR 1 vloeiende beweging	27.8	3	2	28.5	3	2	19.5	3	2	24.2	5	2	27.1	3	1	24.8	1	1	27.5	5	2	25.5	5	2	25	3	1	22.1	1	1	25.8	5	2	22.8	5	2	24	3	1	24.4
2015-02-12	phantom A 100mg 50%verspreid 3	agar 2% pattex	phantom A 100mg 50%verspreid 3	phantom A, kant Z	2	100	flacon	1-->10	// telkens 1mm opgeschoven(elk ROI=1beeldnr)
								2		8.1	9	2
								3	mislukt
								4	mislukt
								5	een calciumvlek maar niet dens genoeg	33.5	4	2	32	3	1	33.2	3	2	35.9	2	2
								6	weinig dense vlek	28.2	2	2	29.1	2	1	34	2	2	35	3	2
								7		24.8	1	1	29.2	3	1	29.6	1	1	29.9	1	1
								8		29.7	3	2	28.6	3	1	25.5	1	1
								9		15.1	11	2	19	9	2	19.5	2	1
								10		10.9	3	2	9.1	3	2
								11	// 1 vloeiende beweging (elk ROI=0,1sec verder)	9.3	7	2	24.1	3	2	15.3	3	2	19.9	2	1	11.4	1	1	28.2	1	1	24.7	1	1	28.6	1	1	27.3	1	1	33.6	4	1	30.7	1	1	31.1	1	1	29.7	2	2	22.4
								12 --> 39	LR 1mm opgeschoven
								13
								14
								15
								16
								17
								18
								19	mislukt
								20	mislukt
								21	mislukt
								22	mislukt
								23		23.8	1	1	29.6	2	1	29.3	2	1
								24		25.6	6	1	27.4	3	2	29.8	1	1
								25		26.6	4	2	23.8	1	1
								26		24.3	3	2	23.8	4	2	29.8	2	1
								27		19.9	4	2	23.9	4	2	27.6	2	1
								28		12.6	3	2	24.8	6	2	25.1	1	1	28	1	1
								29		10.5	3	2	17.2	2	2	29.3	3	1
								30		14.7	3	2	24.1	4	1	28.8	2	1	29.4	2	1	21.3	1	1
								31		14.6	2	2	29.9	5	1	26.5	2	1	29.8	2	1
								32		12.4	4	2	21.7	6	3
								33		10.4	4	1	26	4	2
								34		27.8	3	1	25.2	3	1
								35		22.2	3	1	24.7	2	2	26.1	1	1
								36
								37
								38
								39
								40	LR 1 vloeiende beweging	29.7	2	1	29.8	1	1	19.5	2	1	29.2	2	2	29.9	1	1	25.9	6	1	26.6	3	2	27.3	2	2	27.4	3	2	20.8	3	2	21	2	2	11.8	3	2	24	5	2	16.4
2015-02-12	phantom A 100mg diffuus3	agar 2% pattex	phantom A 100mg diffuus3	phantom A, kant Z	2	100	flacon	1-->13	// telkens 1mm opgeschoven(elk ROI=1beeldnr)
								2
								3		22.6	11	4
								4	een calciumvlek maar niet dens genoeg	33.4	4	1	35.2	2	1
								5	een calciumvlek maar niet dens genoeg	33	2	2	35.9	4	2	33.4	2	1
								6	een calciumvlek maar niet dens genoeg
								7		19.7	3	1	26.3	1	1	26.7	1	1	29.8	1	1
								8		25.6	3	2	22.3	1	1	22.4	1	1	28.6	3	2	27.3	2	1
								9		19.2	4	3	17.2	4	2	18.3	6	2	14.8	6	1
								10
								11
								12
								13
						vlek zichtbaar maar niet dens genoeg		14	// 1 vloeiende beweging (elk ROI=0,1sec verder)	18.1	10	3	28.5	3	2	29.1	3	2	29.3	2	1	25.2	1	1	25.7	2	1	21.4	4	1	28.7	1	1	29.7	1	1	29.7	1	1	29.8	1	1	25.3	1	1	23.6	4	1	27.5
								15--> 35	LR 1mm opgeschoven
								16
								17
								18
								19
								20
								21		26.9	4	3	27.8	2	2	24.4	2	1
								22		24.3	4	3	17.3	3	1	19.6	2	1	29	2	1
								23		24.4	3	3	23.6	3	1	22.2	2	1
								24		25.6	3	2	28.2	2	1	28.5	2	2
								25		27.5	3	2	26.1	4	3	29.7	3	1
								26		25.5	4	2	21.6	4	2	22.1	1	1
								27		21.8	3	2	24.8	2	2
								28		26.2	2	2	25.2	3	2
								29		25.1	3	2	27.1	3	2
								30		27.5	3	2
								31		26	1	1	29	2	1	22.3	1	1
								32		22	1	1	29.8	2	1	26.2	2	1	20.5	3	2
								33		22.6	2	2	23.1	5	3
								34
								35
								36	LR 1 vloeiende beweging	27.1	4	3	24.9	2	1	24.6	2	2	21.3	3	3	22	2	1	28.2	2	2	28.6	5	2	22.4	2	1	26.3	4	3	29	5	2	25.7	3	1	28	4	1	24.9	1	1	24.7
2015-02-12	phantom A 100mg 40%	agar 2% pattex	phantom A 100mg 40%	phantom A, kant Z	2	100	flacon	1	// telkens 1mm opgeschoven(elk ROI=1beeldnr)			3
								2		34.3	4
								3		28.2	3	3
								4		24.6	4	3
								5		27.4	5	4	27.8	4	2
								6		26.5	4	3
								7	stilstaand beeld							27.6	1	1
								8		29	3	2	29.8	1	1
								9	voorbij
								10
								11
								12	// 1 vloeiende beweging (elk ROI=0,1sec verder)	29	2	2	25	2	2	21.9	3	2	21.3	4	3	20.3	5	3	24.9	5	3	29.7	5	3	29.4	5	2	27.5	4	2	27	3	1	28.6	3	2	25.6	4	1	24.9	2	2	21.6
								13	// 1 vloeiende beweging (elk ROI=sec verder)	27.7	4	2	28.3	4	1	26.7	2	1	28.2	4	1	23.3	3	2	23.6	4	2	25	5	2	28.9	5	2	26.2	2	1	28	5	4	28.3	2	1	23.2	5	4	22.3	5	4	22.3
								14-->33	LR 1mm opgeschoven	26.7	5	1
								15		27.4	4	1
								16		19.3	3	1	25.6	1	1	26.9	1	1
								17		26.3	5	2	14.3	1	1
								18		28.5	4	2	11.2	2	1
								19		26.6	2	2	20.6	1	1	14.8	3	1
								20		16.8	4	1	27.2	2	1	27.8	1	1	27.2	1	1
								21		18.1	3	1	26.3	2	1	26.3	3	1
								22		23.3	3	1	26.2	3	1
								23		12.8	3	1	23.9	2	2	28	3	1
								24		26.8	3	3	14	2	1	19.8	1	1
								25		25.1	5	4	25.7	3	1
								26		26.2	4	4	26	1	1	27.6	2	1
								27		25.8	3	2	19.4	2	1
								28		23.7	1	1	16.8	1	1	26.5	2	1	16.6	2	1
								29		16.1	1	1	23	1	1
								30		16.2	1	1	19.2	2	1
								31		23.3	2	1
								32
								33
								34	LR 1 vloeiende beweging	23.4	3	1	24.1	3	2	23.8	4	2	25	4	2	19.9	4	2	23.5	4	2	20	3	2	22.5	4	3	19.9	3	2	23.9	5	3	21.4	2	1	27.4	1	1	18.1	2	1	27
2015-02-12	phantom A 100mg diffuus4	agar 2% pattex	phantom A 100mg diffuus4	phantom A, kant Z	2	100	flacon	1-->11	// telkens 1mm opgeschoven(elk ROI=1beeldnr)
								2
								3
								4		16.8	3	3	27.7	1	1	21.7	1	1	24.5	1	1	28.2	2	2	24	6	1	29.6	3	1
								5		28.4	5	3	24.2	2	1	24	2	1	27.1	2	1	23.7	1	1
								6		31.2	3	1	27.5	1	1
								7
								8
								9		25.8	2	1	28.3	1	1	28.4	1	1
								10
								11
								12	// 1 vloeiende beweging (elk ROI=0,1sec verder)	14.8	3	1	17.5	5	2	18	2	1	25.2	1	1	26.5	3	1	29.6	3	1	28.1	1	1	29.8	1	1	27.4	1	1
								13 -->33	LR 1mm opgeschoven
								14
								15
								16		21.7	3	1	26.4	1	1
								17		16.9	2	1	29.1	3	2	27.3	3	2	28.5	1	1
								18		27.2	4	3	24.6	3	3	26.7	1	1
								19		21.1	4	3	27	4	2	18	1	1	24.6	1	1	28.2	1	1
								20		25.9	4	3	24.5	3	2
								21		25.7	1	1	22.2	4	2	27.2	1	1
								22		24.5	2	1	23.2	3	2
								23		25.4	4	2	19.3	3	2	23.4	1	1
								24		26.6	3	1	23.9	2	1	17.7	4	2	24.3	1	1	16.6	1	1	13.1	1	1	26.7	4	2
								25		28	4	3	21.3	3	2	25.7	1	1	14.3	1	1	27.4	2	2
								26		27.4	4	3	26	1	1	24.5	1	1	28	1	1	22.9	3	2
								27		26.2	4	4	25.1	2	1
								28		24.8	5	4	22.7	3	2
								29		26.8	5	4	25.3	1	1	24.4	5	3
								30		27.8	5	4	21.3	5	4	27.5	1	1
								31
								32
								33
								34 -->36	gemist
								37	LR 1 vloeiende beweging	29.8	4	4	22.1	5	4	29.6	4	4	22	5	4	25.5	4	4	22.9	5	4	27.6	4	4	24.2	5	3	31.1	4	3	25.8	5	3	19.3	1	1	28.4	4	2	24.2	5	3	23.9
2015-02-12	phantom A 100mg blanco	agar 2% pattex	phantom A 100mg blanco	phantom A, kant Z	2	0	flacon	1-->14	// telkens 1mm opgeschoven(elk ROI=1beeldnr)
						only pattex		2
								3
								4		17.3	8	1
								5		29.6	5	2	25.6	3	2
								6		24.9	1	1	27.3	1	1
								7
								8		27.2	1	1	29.7	1	1
								9
								10
								11
								12
								13
								14
								15	// 1 vloeiende beweging (elk ROI=0,1sec verder)	17.7	9	2	25.7	7	1	28.9	2	1	29.8	2	1	27.7	2	1	27.7	1	1	24.9	1	1	21	1	1	25.8	1	1	25.1	1	1	29.7	1	1	26.1	1	1	29.8	1	1	27
								16--> 38	LR 1mm opgeschoven
								17
								18
								19		22.8	5	3
								20		18.6	1	1	22.5	3	1	28.5	4	2
								21		22.5	3	2	27.6	4	2
								22		24.1	3	2	25	1	1	24.8	3	2
								23		29.6	3	2
								24		27.1	3	2
								25		23.5	2	1
								26		10.1	1	1	20	2	1	27	3	2
								27		20.9	3	2	23.4	1	1	26.5	1	1
								28		15.3	2	2	28.1	1	1	29.5	3	2
								29		20.7	1	1	23.8	3	2	28.5	1	1
								30		25.7	4	3
								31		23.8	3	2	25.5	4	3
								32
								33
								34
								35
								36
								37
								38
								39	LR 1 vloeiende beweging	21.8	1	1	14.2	2	1	18.9	2	1	27	2	1	28.7	1	1	11.2	3	2	10.7	3	2	19.5	1	1	13	3	2	15.4	3	2	18.7	1	1	14.3	2	2	11.1	1	1	24
2015-02-12	phantom B 50mg 40%	agar 2% pattex	phantom B 50mg 40%	phantom B, kant X	2	50	flacon	1-->10	// telkens 1mm opgeschoven(elk ROI=1beeldnr)
								2
								3
								4		28.9	1	1	27.7	2	1
								5		20.5	4	1	28.1	3	2	29	2	1
								6		16.3	4	1	27.5	1	1	23.4	1	1	27.1	2	1	27.6	1	1	29.7	2	2	17.9	1	1
								7		9.5	3	1	13.6	1	1	27.9	4	1	19.9	1	1	27.3	2	1	29	1	1	29.5	1	1
								8		11.3	3	1	22	5	3	23.5	6	3	25.8	6	3	23.8	2	1	22	2	1	29.4	6	2	24.5	5	1
								9
								10
								11	// 1 vloeiende beweging (elk ROI=0,1sec verder)	26.6	4	1	28.2	4	2	22.2	4	2	25.7	4	2	29.8	2	2	27.7	4	1	18.6	4	2	27.8	4	2	26.3	2	1	28.1	2	1	27.2	2	1	24.1	1	1	29.6	1	1	13.6
								12-->35	LR 1mm opgeschoven
								13
								14
								15		19	5	2
								16
								17
								18
								19
								20		24.6	1	1	16	5	2
								21		15.2	3	1	27.6	3	1	27.5	1	1	18.5	2	1	25.7	2	1	25.7	1	1	17.2	3	3	21.2	3	2
								22		12	4	1	27.5	2	1	29.3	2	1	26.5	1	1	24	1	1	21.1	5	3
								23		11.7	5	1	26.4	2	1	17	4	1	26.6	3	3	28.4	2	1	26.6	1	1
								24		21.8	4	1	29.6	3	2	20.1	6	3	25	3	2	25.2	1	1
								25		28.5	3	2	23.2	4	1	20.5	5	2
								26		29	3	2	26.2	3	3	23.2	1	1	21.4	5	2
								27		25.9	2	1	21.4	4	2
								28		31.9	3	2	23.4	5	2
								29
								30
								31
								32
								33
								34
								35
								36	LR 1 vloeiende beweging	29.4	1	1	23.6	2	1	29.1	2	2	18.9	3	2	28.5	1	1	9.2	4	1	27.9	3	1	27.8	2	2	19	3	1	24.5	1	1	17.4	4	1	17.1	3	2	12.3	1	1	21.1
2015-02-12	phantom B 50mg diffuus1	agar 2% pattex	phantom B 50mg diffuus1	phantom B, kant X	2	50	flacon	1-->11	// telkens 1mm opgeschoven(elk ROI=1beeldnr)
								2
								3		25.2	4	1	24.6	4	1	25.8	1	1	29.1	2	1	18.6	1	1
								4		29.1	1	1	25.9	1	1
								5		18.3	2	2	29.9	1	1	28.3	1	1
								6		20.2	2	1	25.5	1	1	24.3	2	1
								7		29	1	1	29.6	1	1	29.9	1	1	28.7	1	1	29.9	1	1
								8	big ROI op rand ca/agar	20.2	15	3
								9
								10
								11
								12	// 1 vloeiende beweging (elk ROI=0,1sec verder)	18.1	1	1	26.5	2	2	28.6	4	1	26.8	2	1	29.7	1	1	29.5	1	1	18	1	1	27.4	2	1	25.4	3	1	26.5	3	1	25.3	1	1	29.9	1	1	28.8	1	1	18
								13-->34	LR 1mm opgeschoven
								14
								15
								16		15.8	5	2
								17		17.5	5	2	22.9	1	1
								18		29.6	1	1	24.3	1	1	32.1	1	1
								19		24.3	2	1	19.6	4	2
								20		25.2	2	1
								21		29.5	1	1	28.4	1	1
								22		23.3	1	1	27.3	1	1	25.6	4	1
								23		27.9	1	1
								24		22.3	3	2
								25
								26		20.1	1	1	27.1	1	1	23.2	2	2
								27		27	1	1	29.2	1	1	20.9	2	1
								28		19.2	2	2
								29		20.9	2	1	15.7	1	1
								30		24.1	1	1	23	1	1	29.4	1	1	24.5	1	1	26.6	1	1
								31		28.1	1	1
								32		16.4	3	2
								33
								34
								35	LR 1 vloeiende beweging	25.9	1	1	28.6	1	1	27.3	1	1	20	1	1	27.4	1	1	23.2	1	1	27.7	1	1	27.9	2	2	29.3	2	1	15.7	1	1	17.5	2	1	23.7	3	2	25.4	1	1	24.6
2015-02-12	phantom B 50mg 60% 1	agar 2% pattex	phantom B 50mg 60% 1	phantom B, kant X	2	50	flacon	1-->11	// telkens 1mm opgeschoven(elk ROI=1beeldnr)
								2
								3
								4
								5
								6		23.8	2	1
								7		27.8	2	1	21.5	1	1	25.7	3	1	25.5	2	1	27.5	2	1	29.5	1	1
								8		21	2	1	26.8	1	1
								9		16.5	2	1	26	2	1	29.1	1	1	28.2	1	1	29	1	1	28.7	1	1	29.9	2	1	29.4	3	1
								10
								11
								12	// 1 vloeiende beweging (elk ROI=0,1sec verder)	29.8	7	3	28.6	1	1	22.5	6	1	29.3	1	1	28.4	6	1	21.2	1	1	29.2	1	1	20.2	2	1	20	2	1	26.3	1	1	29.1	1	1
								13	mislukt
								14-->43	LR 1mm opgeschoven
								15
								16
								17
								18
								19
								20
								21		25.6	1	1	19.9	1	1
								22		21.9	1	1	27	1	1
								23		20	1	1	22.6	1	1	21.3	2	1
								24	mislukt
								25	mislukt
								26	mislukt
								27	mislukt
								28	mislukt
								29	mislukt
								30	mislukt
								31	mislukt
								32	mislukt
								33	mislukt
								34	mislukt
								35	mislukt
								36	mislukt
								37	mislukt
								38	mislukt
								39	mislukt
								40
								41
								42
								43
								44	LR 1 vloeiende beweging	18.4	1	1	27.7	1	1	24.1	3	1	23.8	3	1	24.2	1	1	23.3	3	1	20.6	1	1	22.7	1	1	22.5	3	1	15.7	1	1	18.8	1	1	20.9	3	1	18.4	1	1	19.6
2015-02-12	phantom B 50mg 20-20%	agar 2% pattex	phantom B 50mg 20-20%	phantom B, kant X	2	50	flacon	1-->13	// telkens 1mm opgeschoven(elk ROI=1beeldnr)
								2
								3		12.3	5	3	9.5	3	1	20.4	5	2	18.9	2	1
								4		27.5	1	1
								5
								6
								7		13.3	1	1	17.1	1	1	23.5	1	1	19.9	1	1
								8		15.6	3	2	27.3	3	3	27.4	3	3
								9		11.9	3	2
								10
								11
								12
								13
								14	// 1 vloeiende beweging (elk ROI=0,1sec verder)	7.3	4	1	12.4	3	1	12.5	4	1	26.7	3	1	14.9	5	4	23.9	1	1	23.9	1	1	28.2	1	1	29.4	1	1	18.9	1	1	26.2	1	1	12.8	1	1	10.1	1	1	14.2
								15-->44	LR 1mm opgeschoven
								16
								17
								18
								19		14.1	1	1
								20		12.9	1	1	25.1	1	1	20.2	1	1	20.9	1	1
								21		8.1	1	1	6.6	1	1	24	1	1	20.1	1	1	15.9	2	2	19.2	1	1
								22		13	1	1	9.8	1	1	13.1	3	2	27.2	1	1	23.1	1	1
								23		21.1	1	1	14.2	1	1	23.8	1	1	19.5	1	1
								24		21	1	1	12.8	4	1
								25		17.5	1	1	16.5	1	1
								26
								27	mislukt
								28	mislukt
								29	mislukt
								30	mislukt
								31	mislukt
								32	mislukt
								33	mislukt
								34	mislukt
								35	mislukt
								36	mislukt
								37	mislukt
								38	mislukt
								39	mislukt
								40		11.5	1	1
								41		16.5	1	1	16.2	1	1	26.2	1	1
								42		14.1	2	1	11.8	2	1	18.3	1	1	15.4	1	1
								43
								44
								45	LR 1 vloeiende beweging	18.4	2	1	23.4	1	1	11.8	1	1	16	1	1	25	1	1	19.6	3	1	12.6	1	1	20.1	1	1	21.3	3	1	18.5	1	1	10.1	1	1	24.3	2	2	23	3	1	22.4
2015-02-12	phantom B 50mg diffuus2	agar 2% pattex	phantom B 50mg diffuus2	phantom B, kant X	2	50	flacon	1-->14	// telkens 1mm opgeschoven(elk ROI=1beeldnr)
								2	mislukt
								3	mislukt
								4
								5		26.8	6	4	16.4	1	1
								6		29.5	1	1	28.8	1	1	29.6	1	1
								7
								8
								9		29.1	1	1
								10		27.6	1	1
								11		18.8	3	3	16.9	2	1	19.5	3	1	21.1	3	2	25.8	4	3
								12
								13
								14
								15	// 1 vloeiende beweging (elk ROI=0,1sec verder)	25.2	3	3	29.6	3	3	28	2	1	26.9	1	1	27.5	4	3	22.3	2	1	26.5	2	1	26.9	1	1	24	3	1	29	1	1	23.3	1	1	29.7	1	1	29.9	1	1	21.6
								16-->28	LR 2mm opgeschoven
								17
								18
								19
								20		11.7	1	1
								21
								22
								23
								24		21.2	2	1	28.6	3	1	18.3	1	1
								25		23.1	1	1	29.9	4	1
								26		21.2	2	1	14.8	1	1	23.9	2	1
								27		29.9	3	2	27.6	1	1	19.6	3	1
								28
								29-->49	LR 1mm opgeschoven
								30
								31
								32
								33
								34		12.8	1	1	19.1	1	1
								35		26.9	1	1	23.7	2	1
								36		17.1	3	1
								37		26.7	1	1	23.3	1	1	22.8	2	1
								38		19.6	2	1
								39		17.1	2	1
								40		26.8	1	1	29.1	2	1	22.2	3	1
								41		26.9	1	1	22.2	1	1	27.3	2	1
								42		17.7	3	1
								43		14.3	3	1
								44
								45		25.3	1	1	27.7	3	1
								46		21.1	2	1	29.7	2	1	28.8	2	2	22.7	3	1	21.9	2	1	19.4	1	1
								47		18.7	2	1	25.5	1	1
								48
								49
								50	LR 1 vloeiende beweging	18.3	3	1	24	1	1	13.4	1	1	25.4	1	1	14.6	1	1	19.8	4	2	18.6	1	1	16.2	2	1	20	3	1	16.2	3	1	17.8	3	1	16.9	3	1	14.4	3	1	14.4
2015-02-12	phantom B 50mg 80% 1	agar 2% pattex	phantom B 50mg 80% 1	phantom B, kant Z	2	50	flacon	1-->17	// telkens 1mm opgeschoven(elk ROI=1beeldnr)
								2	mislukt
								3	mislukt
								4
								5
								6		15.4	5	2	15.8	2	1
								7		19.7	7	2	22	3	1
								8		29.9	3	2	24.7	1	1
								9
								10		27.8	1	1	28.6	3	1
								11		22	2	1	26	3	1	26.1	2	1	29	2	1
								12		24.9	5	3	29.7	8	1	23.1	1	1
								13		16.3	2	2	24.4	5	3	27.2	6	2
								14		8.8	10	3	8.1	2	1	12.1	3	1
								15		11.9	7	2	17.4	7	2
								16	mislukt
								17	mislukt
								18	// 1 vloeiende beweging (elk ROI=0,1sec verder)	10.2	4	1	12	1	1	17.1	1	1	18.1	9	2	18.5	3	1	25.1	6	2	29.7	2	2	29.7	1	1	27.8	1	1	28.2	1	1	29.3	4	1	17.5	1	1	26.3	3	1	29.6
								19-->37	LR 1mm opgeschoven
								20
								21
								22
								23		21.8	5	2	26.6	1	1
								24		14.9	4	2	23.6	1	1	21	5	2
								25		14.1	5	2	23.3	1	1	25.4	1	1	21.4	6	2
								26		16.6	4	2	16.7	3	2	25.5	1	1
								27		16.1	4	3	27.6	3	1
								28		15.4	3	3	27.8	1	1	18.3	2	2
								29		17.8	4	2	22.9	5	2
								30		22.6	2	2
								31		25.8	1	1
								32
								33
								34
								35
								36
								37
								38	LR 1 vloeiende beweging	27.5	3	1	25.7	1	1	21.7	3	3	28.2	1	1	22.9	2	1	25.6	1	1	18.6	4	2	22.5	1	1	19.5	4	2	25.8	3	1	26.4	1	1	27.2	1	1	21.4	4	2	26.6
2015-02-12	phantom B 50mg 60% 2	agar 2% pattex	phantom B 50mg 60% 2	phantom B, kant Z	2	50	flacon	1-->12	// telkens 1mm opgeschoven(elk ROI=1beeldnr)
								2
								3		10.2	2	1	18.1	2	1
								4		7.1	2	2	7.3	2	1	16.6	1	1
								5		6.4	2	1	6	1	1	18.8	1	1
								6		10.1	3	2
								7		23.8	2	1	29.8	3	1	24.4	1	1	27.4	1	1	26	1	1
								8		19.9	1	1	27.2	1	1	25.2	1	1
								9		27.4	1	1	29.5	2	1	29.6	1	1
								10		21.2	11	3
								11
								12
								13	MISLUKT // 1 vloeiende beweging (elk ROI=0,1sec verder)
								14-->34	LR 1mm opgeschoven
								15
								16		26.4	1	1	18.2	1	1
								17		22.7	1	1
								18
								19		27.8	1	1
								20
								21		29.1	2	1	29.6	2	1	29.3	1	1	29.3	2	1
								22		24.6	2	1	24.5	2	1	25.4	5	2	23.4	1	1	29.6	1	1
								23		18.4	3	1	29.7	1	1	26.2	2	1	23.6	4	2	13.8	2	2
								24		20.8	3	1	18.2	3	1	28.1	2	1	9.2	4	1
								25		21.2	3	1	27.7	2	1	21	1	1	10.1	4	1	25	3	1	27.2	1	1
								26		22.6	4	3	25.2	2	1	27.2	1	1	17.7	3	1
								27		25.6	4	2	24.2	2	1	25.8	1	1	27.9	1	1	28.8	2	1
								28		18.1	3	1	29	2	1	23.8	3	2	21	2	1	24.8	1	1
								29		28.4	1	1	26.6	1	1	23.1	1	1
								30
								31		28.9	1	1
								32		23.4	1	1
								33
								34
								35	LR 1 vloeiende beweging	23.5	1	1	20.1	1	1	27.9	1	1	27.9	2	1	29.3	2	2	23.6	5	3	22.1	3	1	23.3	4	2	26.5	2	1	18.5	3	2	27.9	1	1	28.4	1	1	18.4	4	1	11.3
2015-02-12	phantom B 50mg diffuus 3	agar 2% pattex	phantom B 50mg diffuus 3	phantom B, kant Z	2	50	flacon	1-->14	// telkens 1mm opgeschoven(elk ROI=1beeldnr)	7.4	3	2
								2	mislukt	12.2	1	1	15.1	1	1	17.5	1	1
								3	mislukt	17.3	4	1	13.1	1	1
								4		8.7	3	1
								5		8.4	3	2
								6		27	9	1
								7		29.2	1	1	29.3	2	1	30.8	1	1	29.6	1	1
								8		28.3	3	2	28.3	1	1
								9	mislukt
								10	mislukt
								11	mislukt
								12	mislukt
								13	mislukt
								14
								15	// 1 vloeiende beweging (elk ROI=0,1sec verder)	10.4	3	2	6.6	3	2	7.4	3	2	15.2	5	2	21.5	6	2	25.1	5	2	25	4	2	23.8	2	1	29.5	2	1	29.8	2	1	26.1	2	2	27.8	2	2	29.9	3	2	26.5
								16-->39	LR 1mm opgeschoven
								17		21.7	4	4
								18		23.6	4	4	27.4	2	1
								19	mislukt
								20	mislukt
								21		22.8	5	2	23.2	1	1	23.7	1	1
								22		23.7	4	2
								23		21.4	4	2
								24		26.8	3	1	28.6	1	1	29.3	2	1	22.5	2	1
								25		21.7	3	2	25.9	3	2	27.3	1	1	19.2	2	1
								26		21	3	2	27.6	1	1	20.5	1	1	17.9	2	1
								27		23.9	4	2	27.3	1	1	23.9	2	1
								28		19.6	2	2	25.9	3	1	23.4	3	2
								29		16.2	1	1	26.9	3	2	29.5	1	1
								30		27.7	3	2	9.4	4	2
								31		26.2	3	2	8.5	3	2
								32		26.2	3	1	29.5	2	1	20.2	3	1	24.6	1	1
								33		25.6	4	1	19.2	1	1	22.6	1	1
								34		22.6	4	1	28.5	2	1	16.1	1	1	20.4	1	1
								35		28.5	3	1	28.9	3	1
								36		28.1	2	1
								37
								38
								39
								40	LR 1 vloeiende beweging	25	4	3	28	3	1	24	4	3	22.4	2	1	21.8	4	3	24.7	3	2	29.4	2	2	26.9	3	2	29.8	2	1	28	2	1	18.2	1	1	18.8	2	2	24	3	2	29.5
2015-02-12	phantom B 50mg 80% 2	agar 2% pattex	phantom B 50mg 80% 2	phantom B, kant Z	2	50	flacon	1-->10	// telkens 1mm opgeschoven(elk ROI=1beeldnr)
								2		11.8	10	3
								3		24	8	2	29.3	3	1	24	4	2
								4		15.8	3	2	29.4	7	2	15.3	1	1
								5		14.7	3	3	21.1	2	1	27.2	7	3	29.7	2	1
								6		15.6	4	3	22.4	7	2	13	1	1	23.8	1	1	20.4	1	1
								7		22	11	2	22.8	1	1	23.6	2	1
								8		11.6	8	3
								9		11.2	3	2	9.7	2	2
								10		14.5	3	2	12.7	2	1
								11	// 1 vloeiende beweging (elk ROI=0,1sec verder)	8.8	3	2	11.7	5	3	10.8	5	3	16.4	4	2	13.5	8	2	20.3	4	2	13.8	1	1	24.4	8	2	20.9	1	1	23.7	5	4	23.8	1	1	24.9	7	2	19	5	4	25.8
								12-->35	LR 1mm opgeschoven
								13
								14
								15
								16		20.8	1	1
								17		19.6	2	1
								18		15.3	2	2	29	3	1	23.8	2	1
								19		16.3	3	3	19.6	1	1	22.5	2	1
								20		20.9	4	2	22.4	3	1	25.6	2	2
								21		20.7	4	2	22.6	3	2
								22		21.9	3	2	15.9	2	1	16.2	2	1
								23		23.5	4	3	15.1	3	2
								24		24.1	3	3	11.9	2	1	14	3	1
								25		19	3	1	16.1	2	2	13.7	3	2	8.7	2	2
								26	mislukt
								27	mislukt
								28		24.4	6	2	9.7	3	2
								29		25.8	3	2	13.9	3	2	18.6	1	1
								30		25	1	1	18.6	1	1
								31
								32
								33
								34
								35
								36	LR 1 vloeiende beweging	27.8	1	1	21.8	1	1	20.6	3	2	15.2	3	2	19.9	2	2	26.6	2	2	13.6	3	2	19	2	2	26.7	3	2	12.9	3	3	22.8	3	2	20.7	2	1	17.6	1	1	19.3
2015-02-12	phantom B 50mg blanco	agar 2% pattex	phantom B 50mg blanco	phantom B, kant Z	2	50	flacon	1-->11	// telkens 1mm opgeschoven(elk ROI=1beeldnr)
								2
								3
								4
								5		27.3	2	1	28.5	1	1	27.9	1	1	28.5	1	1
								6
								7		28.3	1	1
								8		28	4	1	24.5	3	1	22	1	1	29.5	1	1
								9		15.6	4	1	14	3	1	28.6	2	1
								10		14.7	4	1	11.2	1	1	12.4	3	1
								11
								12	// 1 vloeiende beweging (elk ROI=0,1sec verder)	18.6	7	2	18.1	3	2	25.9	2	1	23	1	1	22.9	1	1	26.5	8	1	29.7	3	1	25.8	3	1	14.9	3	1	27.3	8	3	21.1	3	1	16.4	4	1	16.8	2	2	17.5
								13-->36	LR 1mm opgeschoven
								14
								15
								16	mislukt
								17	mislukt
								18	mislukt
								19	mislukt
								20		25.2	1	1	13.4	1	1
								21		16.7	3	2
								22		10.2	2	1	23	2	2
								23		22.8	1	1	14.2	2	1
								24		22.1	2	1	25.9	1	1
								25		24.7	1	1	24.5	2	1
								26
								27
								28		29.2	1	1	11.2	1	1
								29		13.1	1	1	25.4	1	1
								30
								31		24	1	1	26.8	1	1
								32
								33
								34
								35
								36
								37	LR 1 vloeiende beweging	28.3	1	1	12.2	1	1	19	1	1	18.4	3	2	13.1	2	1	23.5	3	2	12.8	2	1	19.7	2	1	14.5	2	1	25.6	2	1	23.5	1	1	17.5	1	1
[truncated: 582 more columns]

## Sheet: global IB
		IB
	echobeeld nr	ROI 1	Area L (mm)	area B (mm)	ROI 2 (2nd calcium spot)	L	B	agar ROI	L	B	cIB ROI 1	cIB ROI 2			cIB calcium score
phantom hydroxyap 10-50mg Links	1-->27										0	0			Phantom hydroxyapatite 10-50mg LINKS
SA	2	22.6	5	2				53.7	1	1	244.259	0			10mg	20mg	30mg	40mg	50mg
short axis	3	19.6	5	2				54.2	1	1	271.748	0		SA cIB	8604.12	8364.33	12554.5	10421.2	13053.8
10mg	4	13	5	2				53	1	1	314.159	0		LA cIB	8188.4	8602.31	10006.3	9819.68	12019.3
	5	11	5	2				54.2	1	1	339.292	0		cIB calcium score	8396.26	8483.32	11280.4	10120.4	12536.5
	6	10.4	5	2				54	1	1	342.434	0
	7	11.4	6	2				51.4	1	1	376.991	0
	8	9.2	6	2				51.2	1	1	395.841	0
	9	7.4	5	2				54	1	1	365.996	0
	10	7.8	6	2				51.5	1	1	411.863	0
	11	8.7	6	2				55.4	1	1	440.137	0
	12	9.7	6	2				55	1	1	426.942	0
	13	11.1	7	2				52.7	1	1	457.416	0
	14	10.5	7	2				54.7	1	1	486.004	0
	15	11	7	2				51.9	1	1	449.719	0
	16	10.6	7	2				55.6	1	1	494.801	0
	17	11.2	7	2				53.9	1	1	469.511	0
	18	10.8	6	2				55.3	1	1	419.403	0
	19	11.1	7	2				47.5	1	1	400.239	0
	20	13	7	2				54.1	1	1	451.918	0
	21	13.1	7	2				52.5	1	1	433.226	0
	22	12.2	5	2				52.6	1	1	317.301	0
	23	11.4	5	1				52.3	1	1	160.614	0
	24	19.1	5	1				53.3	1	1	134.303	0
	25										0	0
	26										0	0
	27										0	0
LA	28	22.5	5	1				50.7	1	1	110.741	0
long axis	29	18	12	2				54.8	1	1	693.664	0
	30	13.9	15	3				50.7	1	1	1300.62	0
	31	12.7	16	3				47.6	1	1	1315.7	0
	32	11.8	16	3				51.1	1	1	1481.58	0
	33	12.7	19	2				54.6	1	1	1250.51	0
	34	13.8	16	2				53.4	1	1	995.257	0
	35	18.3	11	2				55.1	1	1	635.858	0
	36	15.4	4	2				51.5	1	1	226.823	0
	37	14.2	3	2				51.9	1	1	177.657	0
	38										0	0
	39										0	0
phantom hydroxyap 10-50mg Links	1-->24										0	0
20mg	2										0	0
SA	3	17.6	5	1				50.8	1	1	130.376	0
	4	11.2	5	1				50.9	1	1	155.902	0
	5	12.6	6	2				51.2	1	1	363.796	0
	6	10.3	6	2				52.2	1	1	394.898	0
	7	10.2	7	2				51.8	1	1	457.416	0
	8	9.7	7	2				50.7	1	1	450.819	0
	9	8.7	7	2				50	1	1	454.117	0
	10	7.5	7	2				51.6	1	1	484.905	0
	11	7.5	7	2				52.2	1	1	491.502	0
	12	8.1	7	2				50.4	1	1	465.113	0
	13	8.9	7	2				50	1	1	451.918	0
	14	8.6	7	2				53.5	1	1	493.701	0
	15	9.4	7	2.5				51.8	1	1	582.765	0
	16	9.6	7	2.5				52.9	1	1	595.135	0
	17	10.2	7	2.5				52.8	1	1	585.514	0
	18	10.7	7	2.5				52.5	1	1	574.519	0
	19	10.5	7	2.5				51	1	1	556.651	0
	20	10.7	7	2				52.9	1	1	464.013	0
	21	10.8	5	1				49.6	1	1	152.367	0
	22	14.2	2	1				51.7	1	1	58.9049	0
	23										0	0
	24										0	0
	25=24										0	0
LA	26-40										0	0
	27										0	0
	28										0	0
	29	22	8	1				50.9	1	1	181.584	0
	30	13.8	12	1.5				50.9	1	1	524.489	0
	31	10	16	2				50.2	1	1	1010.34	0
	32	8.6	16	2.5				50.4	1	1	1313.19	0
	33	9	17	3				54	1	1	1802.49	0
	34	9.5	17	3	25.2	7	4	50.3	1	1	1634.26	551.978
	35	9.1	13	2				48.8	1	1	810.688	0
	36	12.2	9	2				47.3	1	1	496.215	0
	37	22.2	6	2				51.6	1	1	277.088	0
	38										0	0
	39										0	0
	40										0	0
phantom hydroxyap 10-50mg Links	1-->26										0	0
30mg	2										0	0
SA	3	16.2	4	2				51	1	1	218.655	0
	4	10.6	6	2				53.2	1	1	401.496	0
	5	11.1	7	2				52.1	1	1	450.819	0
	6	8.1	6	2				52.8	1	1	421.288	0
	7	8	7	2				51.3	1	1	476.108	0
	8	6.9	7	2				50.6	1	1	480.507	0
	9	8.5	7	3				49.3	1	1	672.929	0
	10	8.9	7	4				52.8	1	1	965.411	0
	11	7.7	7	3				50.7	1	1	709.215	0
	12	7.1	7	3				50.2	1	1	710.864	0
	13	7.4	7	3				49.4	1	1	692.721	0
	14	7.5	7	3				54.1	1	1	768.591	0
	15	7.7	7	3				53.9	1	1	761.993	0
	16	7.2	6	3				57.2	1	1	706.858	0
	17	7.3	6	3				54.5	1	1	667.274	0
	18	7.1	6	3				53.2	1	1	651.723	0
	19	7.2	6	3				55.2	1	1	678.584	0
	20	8.3	6	3				53.7	1	1	641.827	0
	21	8.7	7	2				55.7	1	1	516.792	0
	22	10	6	2				54	1	1	414.69	0
	23	12	6	2				50.9	1	1	366.624	0
	24	14.7	6	1				52.8	1	1	179.542	0
	25										0	0
	26										0	0
LA	27-40										0	0
	28										0	0
	29	21.5	9	1				54.6	1	1	233.97	0
	30	13.5	20	1.8				56.3	1	1	1210.14	0
	31=32	9.1	20	2				51.7	1	1	1338.32	0
	32										0	0
	33	9.4	20	3				51.8	1	1	1998.05	0
	34	9.1	20	3				51.2	1	1	1983.92	0
	35	9	19	3				51.9	1	1	1920.53	0
	36	12.8	12	3				52.2	1	1	1114.01	0
	37	22.2	8	1				55.2	1	1	207.345	0
	38										0	0
	39										0	0
	40										0	0
phantom hydroxyap 10-50mg Links	1-->27										0	0
40mg	2										0	0
SA	3										0	0
	4	11.5	5	1				49.6	1	1	149.618	0
	5	11.1	6	2				54	1	1	404.323	0
	6	9.3	6	2				49.7	1	1	380.761	0
	7	9.5	6	3				55.6	1	1	651.723	0
	8	8.3	6	3				54.1	1	1	647.482	0
	9	7.8	6	3				48.6	1	1	576.796	0
	10	7.8	6	3				52.8	1	1	636.173	0
	11	7.7	6	3				54.9	1	1	667.274	0
	12	6.5	5	3				52.3	1	1	539.569	0
	13	7.1	5	3				49.9	1	1	504.226	0
	14	7.2	5	3				49.6	1	1	499.513	0
	15	7	5	3				51.7	1	1	526.609	0
	16	7.8	5	3				51.8	1	1	518.363	0
	17	7.4	5	3				53.8	1	1	546.637	0
	18	7	5	3				51	1	1	518.363	0
	19	7.9	5	3				50.4	1	1	500.691	0
	20	8.2	5	3				49	1	1	480.664	0
	21	8.3	5	3				52	1	1	514.828	0
	22	11	5	3				52.5	1	1	488.91	0
	23	11.5	5	2				53.2	1	1	327.511	0
	24	15.3	5	2				51.9	1	1	287.456	0
	25	16.9	2	1				51.1	1	1	53.7212	0
	26										0	0
	27										0	0
	28-40										0	0
LA	29										0	0
	30	24.4	7	1				50	1	1	140.743	0
	31	15.9	15	2				52.8	1	1	869.436	0
	32	8	17	2				49.8	1	1	1116.21	0
	33	7.8	18	3				49	1	1	1747.35	0
	34	6.8	18	3				55.2	1	1	2052.72	0
	35	7.7	18	3				50.6	1	1	1819.45	0
	36	10.9	18	3				48.5	1	1	1594.67	0
	37	17.7	10	2				48.2	1	1	479.093	0
	38										0	0
	39										0	0
	40										0	0
phantom hydroxyap 10-50mg Links	1-->28										0	0
50mg	2										0	0
SA	3										0	0
	4	15.8	4	1.3				50.8	1	1	142.942	0
	5	13.6	5	3				51.6	1	1	447.677	0
	6	10	5	3				51.7	1	1	491.267	0
	7	8.9	5	3				51.8	1	1	505.404	0
	8	7.9	5	3				51.4	1	1	512.472	0
	9	8.2	6	3				49	1	1	576.796	0
	10	8.6	6	3				51.2	1	1	602.243	0
	11	7.5	6	3				50.1	1	1	602.243	0
	12	7.1	6	3				51.7	1	1	630.518	0
	13	7.5	6	3				50	1	1	600.83	0
	14	7.2	6	3				50.6	1	1	613.553	0
	15	7.6	6	3				51.7	1	1	623.449	0
	16	8.2	6	3				52	1	1	619.208	0
	17	8.2	6	3	10.1	2	1	52.6	1	1	627.69	66.7588
	18	8.3	6	3	7.5	3	1	51.8	1	1	614.967	104.379
	19	8.1	6	3	6.2	4	1	50.8	1	1	603.657	140.115
	20	7.8	6	3	5.6	4	1	51.4	1	1	616.38	143.885
	21	8.4	6	3	10.8	4	2	49.7	1	1	583.865	244.416
	22	8.4	6	3	11.4	2	1	49.1	1	1	575.383	59.219
	23	9.4	6	3	20.8	2	1	52	1	1	602.243	49.0088
	24	11.4	6	3				50.7	1	1	555.591	0
	25	14.7	6	2				53.4	1	1	364.739	0
	26	23.3	6	1				51.5	1	1	132.889	0
	27										0	0
	28										0	0
LA	29-40	7.3	7	1				49.1	1	1	229.808	0
	30	7.2	7	1				51.8	1	1	245.201	0
	31	23.2	10	1	7.6	7	1	50	1	1	210.487	233.106
	32	16.8	17	2	11.1	7	1	49.9	1	1	883.887	213.314
	33	8.9	19	2.5				49.6	1	1	1518.37	0
	34	7.4	20	3				49.8	1	1	1998.05	0
	35	5.9	20	2.5				49.5	1	1	1712.17	0
	36	7.4	20	3				49.1	1	1	1965.07	0
	37	10.8	20	3				51.6	1	1	1922.65	0
	38	17.2	16	2				52.5	1	1	887.186	0
	39										0	0
	40										0	0
