# Supplementary material for: Quantification of Calcium Amount in a New Experimental Model: A Comparison between Ultrasound and Computed Tomography
Source: PLoS One. 2016 Feb 9;11(2):e0148904. doi: 10.1371/journal.pone.0148904 (PMC4747484; doi:10.1371/journal.pone.0148904)
Supplement: S2 File — Raw data phantom 1a CT 10-50mg. (XLSX) [file pone.0148904.s002.xlsx]

## Sheet: Blad1
mg calcium		name ROI's volume	Calcium volume Osirix (mm3)	CT density Osirix mean (PV)	CT density max (PV)	area surface (mm2)	area surface	HU	HU score	HU afrondscore	Huscorexarea	Calcium score			conclusion
															Phantom hydroxyapatite 1a 10-50mg
															10 to 50mg hydroxyapatite
														mg hydroxyap	50	40	30	20	10
Phantom hydroxyapatite 10-50mg LINKS			2075.66							0				Calcium volume (mm3)	2075.66	1539.88	1070.9	711.52	352.24
50mg		volume autom		44473	49347	0.17	17	969.139	1	9	17	415066		CT Calcium score HU	415066	307895	214157	142234	70385
				44858	50807	0.28	28	1028.98	2	10	56
				45524	55181	0.64	64	1208.24	2	12	128
				46737	63547	1.17	117	1551.11	2	15	234
				49135	65535	1.81	181	1632.58	2	16	362
				50254	65535	2.61	261	1632.58	2	16	522			calcium scoring system
				50946	65535	3.54	354	1632.58	2	16	708			HU	Huscore
				50581	65535	5.18	518	1632.58	2	16	1036			0	0
				50287	65535	7.65	765	1632.58	2	16	1530			700	1
				51533	65535	10.18	1018	1632.58	2	16	2036			1000	2
				53132	65535	12.58	1258	1632.58	2	16	2516			2000	3
				54255	65535	14.78	1478	1632.58	2	16	2956			3000	4
				54823	65535	17.78	1778	1632.58	2	16	3556
				55168	65535	21.25	2125	1632.58	2	16	4250			Osirix
				55831	65535	24.24	2424	1632.58	2	16	4848				PV score=	PV in osirix
				56843	65535	26.75	2675	1632.58	2	16	5350				Huscore=	Pvosirix recalculated to HU with following formula:
				57568	65535	29.26	2926	1632.58	2	16	5852											afgerond		HU
				58027	65535	32.04	3204	1632.58	2	16	6408					HU= (µx - µwater)/(µwater - µair)*1000				H20 mean (PV)	25685	25700		0
				58385	65535	35.14	3514	1632.58	2	16	7028									air mean (PV)	1348	1300		-1000
				58804	65535	38.25	3825	1632.58	2	16	7650
				59401	65535	40.44	4044	1632.58	2	16	8088			TRESHOLD	HU	PV
				59826	65535	42.22	4222	1632.58	2	16	8444				700	42480				1HU=	24.4	PV
				60173	65535	43.65	4365	1632.58	2	16	8730
				60501	65535	44.98	4498	1632.58	2	16	8996
				60487	65535	46.84	4684	1632.58	2	16	9368
				60405	65535	48.95	4895	1632.58	2	16	9790
				60524	65535	50.59	5059	1632.58	2	16	10118
				60720	65535	51.74	5174	1632.58	2	16	10348
				60722	65535	52.95	5295	1632.58	2	16	10590
				60754	65535	54.2	5420	1632.58	2	16	10840
				60754	65535	55.38	5538	1632.58	2	16	11076
				60807	65535	56.26	5626	1632.58	2	16	11252
				60767	65535	57.02	5702	1632.58	2	16	11404
				60723	65535	57.9	5790	1632.58	2	16	11580
				60613	65535	58.64	5864	1632.58	2	16	11728
				60676	65535	58.99	5899	1632.58	2	16	11798
				60639	65535	59.8	5980	1632.58	2	16	11960
				60723	65535	59.89	5989	1632.58	2	16	11978
				60830	65535	59.57	5957	1632.58	2	16	11914
				60826	65535	58.85	5885	1632.58	2	16	11770
				60854	65535	57.69	5769	1632.58	2	16	11538
				60936	65535	56.19	5619	1632.58	2	16	11238
				60728	65535	55.23	5523	1632.58	2	16	11046
				60468	65535	53.69	5369	1632.58	2	16	10738
				60160	65535	52	5200	1632.58	2	16	10400
				60052	65535	49.61	4961	1632.58	2	16	9922
				59900	65535	47.12	4712	1632.58	2	16	9424
				59525	65535	44.67	4467	1632.58	2	16	8934
				58886	65535	42.1	4210	1632.58	2	16	8420
				58537	65535	38.53	3853	1632.58	2	16	7706
				58400	65535	34.88	3488	1632.58	2	16	6976
				57959	65535	31.67	3167	1632.58	2	16	6334
				57295	65535	28.96	2896	1632.58	2	16	5792
				56921	65535	25.74	2574	1632.58	2	16	5148
				56443	65535	22.71	2271	1632.58	2	16	4542
				56154	65535	19.71	1971	1632.58	2	16	3942
				55804	65535	16.86	1686	1632.58	2	16	3372
				54802	65535	14.43	1443	1632.58	2	16	2886
				52713	65535	12.05	1205	1632.58	2	16	2410
				50459	65535	9.23	923	1632.58	2	16	1846
				48415	65535	6.16	616	1632.58	2	16	1232
				47160	65535	3.32	332	1632.58	2	16	664
				45614	59767	1.9	190	1396.19	2	13	380
				44860	51409	1.33	133	1053.65	2	10	266
				44699	51975	1.33	133	1076.84	2	10	266
				44860	51951	1.13	113	1075.86	2	10	226
				45261	53341	0.6	60	1132.83	2	11	120
				44870	52471	0.67	67	1097.17	2	10	134
				44583	50965	0.45	45	1035.45	2	10	90
				44970	52387	0.32	32	1093.73	2	10	64
				45609	49549	0.29	29	977.418	1	9	29
				45746	53097	0.24	24	1122.83	2	11	48
				44975	50337	0.25	25	1009.71	2	10	50
				45894	51785	0.14	14	1069.06	2	10	28
				45958	53413	0.1	10	1135.78	2	11	20
				44922	48345	0.05	5	928.074	1	9	5
				43792	44983	0.04	4	790.287	1	7	4
				45331	47423	0.04	4	890.287	1	8	4
				44392	45883	0.07	7	827.172	1	8	7
							0		0	0	0
40mg			1539.88				0		0	0	0	307895
		volume autom		44151	47573	0.1	10	896.434	1	8	10
				44136	47473	0.14	14	892.336	1	8	14
				45610	52943	0.4	40	1116.52	2	11	80
				47319	61859	1.25	125	1481.93	2	14	250
				49368	65535	2.98	298	1632.58	2	16	596
				51406	65535	5.51	551	1632.58	2	16	1102
				52502	65535	9.23	923	1632.58	2	16	1846
				53950	65535	13.34	1334	1632.58	2	16	2668
				55497	65535	17.35	1735	1632.58	2	16	3470
				57187	65535	20.9	2090	1632.58	2	16	4180
				58044	65535	24.44	2444	1632.58	2	16	4888
				58436	65535	27.8	2780	1632.58	2	16	5560
				58706	65535	30.81	3081	1632.58	2	16	6162
				58844	65535	33.9	3390	1632.58	2	16	6780
				59044	65535	36.76	3676	1632.58	2	16	7352
				59167	65535	39.38	3938	1632.58	2	16	7876
				59222	65535	41.73	4173	1632.58	2	16	8346
				59246	65535	44.36	4436	1632.58	2	16	8872
				59147	65535	47.04	4704	1632.58	2	16	9408
				59360	65535	48.86	4886	1632.58	2	16	9772
				59222	65535	51.07	5107	1632.58	2	16	10214
				59237	65535	52.22	5222	1632.58	2	16	10444
				59289	65535	52.93	5293	1632.58	2	16	10586
				59635	65535	52.56	5256	1632.58	2	16	10512
				59753	65535	52.2	5220	1632.58	2	16	10440
				60098	65535	50.8	5080	1632.58	2	16	10160
				60154	65535	49.53	4953	1632.58	2	16	9906
				59993	65535	48.52	4852	1632.58	2	16	9704
				59837	65535	47.41	4741	1632.58	2	16	9482
				59736	65535	46.32	4632	1632.58	2	16	9264
				59808	65535	44.91	4491	1632.58	2	16	8982
				59639	65535	43.85	4385	1632.58	2	16	8770
				59684	65535	42.17	4217	1632.58	2	16	8434
				59731	65535	40.72	4072	1632.58	2	16	8144
				59667	65535	39.55	3955	1632.58	2	16	7910
				59500	65535	38.41	3841	1632.58	2	16	7682
				59512	65535	36.77	3677	1632.58	2	16	7354
				59310	65535	35.47	3547	1632.58	2	16	7094
				58941	65535	34.13	3413	1632.58	2	16	6826
				58704	65535	32.09	3209	1632.58	2	16	6418
				58506	65535	29.98	2998	1632.58	2	16	5996
				57969	65535	28.08	2808	1632.58	2	16	5616
				57105	65535	26.07	2607	1632.58	2	16	5214
				56546	65535	23.22	2322	1632.58	2	16	4644
				56433	65535	19.95	1995	1632.58	2	16	3990
				56238	65535	17.16	1716	1632.58	2	16	3432
				55398	65535	14.94	1494	1632.58	2	16	2988
				54471	65535	12.33	1233	1632.58	2	16	2466
				53557	65535	9.76	976	1632.58	2	16	1952
				52600	65535	7.47	747	1632.58	2	16	1494
				51293	65535	5.3	530	1632.58	2	16	1060
				50015	65535	3.37	337	1632.58	2	16	674
				48931	65535	1.83	183	1632.58	2	16	366
				47319	61551	0.93	93	1469.3	2	14	186
				47362	56885	0.34	34	1278.07	2	12	68
				45613	50135	0.11	11	1001.43	2	10	22
		n3leftb		43518	45217	0.13	13	799.877	1	7	13
				44306	49253	0.1	10	965.287	1	9	10
				46715	54595	0.13	13	1184.22	2	11	26
				47077	58201	0.12	12	1332.01	2	13	24
				46124	58557	0.13	13	1346.6	2	13	26
				44084	47793	0.1	10	905.451	1	9	10
				44163	45803	0.11	11	823.893	1	8	11
				45036	51173	0.11	11	1043.98	2	10	22
				44746	48259	0.13	13	924.549	1	9	13
				44834	51275	0.07	7	1048.16	2	10	14
							0		0	0	0
30mg			1070.9				0		0	0	0
				44483	48231	0.09	9	923.402	1	9	9	214157
				46504	54859	0.75	75	1195.04	2	11	150
				48399	65535	2.09	209	1632.58	2	16	418
				50136	65535	4.34	434	1632.58	2	16	868
				52766	65535	7.23	723	1632.58	2	16	1446
				55099	65535	10.07	1007	1632.58	2	16	2014
				55944	65535	13.7	1370	1632.58	2	16	2740
				57034	65535	17.21	1721	1632.58	2	16	3442
				58111	65535	20.06	2006	1632.58	2	16	4012
				58900	65535	22.51	2251	1632.58	2	16	4502
				59645	65535	24.19	2419	1632.58	2	16	4838
				60034	65535	25.54	2554	1632.58	2	16	5108
				60258	65535	26.79	2679	1632.58	2	16	5358
				60405	65535	27.89	2789	1632.58	2	16	5578
				60540	65535	28.72	2872	1632.58	2	16	5744
				60535	65535	29.33	2933	1632.58	2	16	5866
				60398	65535	30.05	3005	1632.58	2	16	6010
				60481	65535	30.46	3046	1632.58	2	16	6092
				60418	65535	30.84	3084	1632.58	2	16	6168
				60259	65535	31.31	3131	1632.58	2	16	6262
				59866	65535	32.11	3211	1632.58	2	16	6422
				59068	65535	33.44	3344	1632.58	2	16	6688
				58069	65535	35.24	3524	1632.58	2	16	7048
				57482	65535	35.9	3590	1632.58	2	16	7180
				57427	65535	35.12	3512	1632.58	2	16	7024
				58061	65535	33.1	3310	1632.58	2	16	6620
				58280	65535	31.84	3184	1632.58	2	16	6368
				58604	65535	29.96	2996	1632.58	2	16	5992
				58607	65535	28.39	2839	1632.58	2	16	5678
				58830	65535	26.5	2650	1632.58	2	16	5300
				59099	65535	24.6	2460	1632.58	2	16	4920
				58821	65535	23.55	2355	1632.58	2	16	4710
				58570	65535	22.57	2257	1632.58	2	16	4514
				58662	65535	21.51	2151	1632.58	2	16	4302
				58630	65535	20.76	2076	1632.58	2	16	4152
				58734	65535	19.81	1981	1632.58	2	16	3962
				58590	65535	19.34	1934	1632.58	2	16	3868
				58324	65535	18.88	1888	1632.58	2	16	3776
				57950	65535	17.98	1798	1632.58	2	16	3596
				57589	65535	17.06	1706	1632.58	2	16	3412
				57608	65535	15.88	1588	1632.58	2	16	3176
				57650	65535	14.97	1497	1632.58	2	16	2994
				57325	65535	14.35	1435	1632.58	2	16	2870
				56625	65535	13.81	1381	1632.58	2	16	2762
				56279	65535	13.08	1308	1632.58	2	16	2616
				56324	65535	12.14	1214	1632.58	2	16	2428
				56014	65535	11.46	1146	1632.58	2	16	2292
				55604	65535	10.69	1069	1632.58	2	16	2138
				55330	65535	9.88	988	1632.58	2	16	1976
				55001	65535	9.12	912	1632.58	2	16	1824
				54752	65535	8.28	828	1632.58	2	16	1656
				53864	65535	7.58	758	1632.58	2	16	1516
				52590	65535	6.35	635	1632.58	2	16	1270
				50605	65535	5.01	501	1632.58	2	16	1002
				50334	65535	3.2	320	1632.58	2	16	640
				49702	65535	2.07	207	1632.58	2	16	414
				48634	65033	1.21	121	1612.01	2	16	242
				46719	55855	0.65	65	1235.86	2	12	130
				45080	51209	0.2	20	1045.45	2	10	40
				44581	47429	0.09	9	890.533	1	8	9
				43999	45947	0.05	5	829.795	1	8	5
20mg			711.52				0		0	0	0
				45351	49727	0.34	34	984.713	1	9	34	142234
				48657	62925	1.25	125	1525.61	2	15	250
				51978	65535	2.55	255	1632.58	2	16	510
				52894	65535	4.42	442	1632.58	2	16	884
				55376	65535	6.16	616	1632.58	2	16	1232
				57442	65535	7.54	754	1632.58	2	16	1508
				57881	65535	9.02	902	1632.58	2	16	1804
				58805	65535	10.01	1001	1632.58	2	16	2002
				59305	65535	10.9	1090	1632.58	2	16	2180
				59219	65535	11.79	1179	1632.58	2	16	2358
				59172	65535	12.81	1281	1632.58	2	16	2562
				59256	65535	14.02	1402	1632.58	2	16	2804
				59403	65535	15.03	1503	1632.58	2	16	3006
				59677	65535	15.86	1586	1632.58	2	16	3172
				59764	65535	16.71	1671	1632.58	2	16	3342
				59582	65535	17.94	1794	1632.58	2	16	3588
				59538	65535	19.08	1908	1632.58	2	16	3816
				59607	65535	20.05	2005	1632.58	2	16	4010
				59766	65535	20.71	2071	1632.58	2	16	4142
				59836	65535	21.38	2138	1632.58	2	16	4276
				59799	65535	21.94	2194	1632.58	2	16	4388
				59948	65535	22.06	2206	1632.58	2	16	4412
				59916	65535	22.05	2205	1632.58	2	16	4410
				59847	65535	22.24	2224	1632.58	2	16	4448
				59950	65535	21.99	2199	1632.58	2	16	4398
				59899	65535	21.5	2150	1632.58	2	16	4300
				59434	65535	21.29	2129	1632.58	2	16	4258
				58903	65535	21.01	2101	1632.58	2	16	4202
				58899	65535	19.58	1958	1632.58	2	16	3916
				58399	65535	18.67	1867	1632.58	2	16	3734
				57851	65535	17.82	1782	1632.58	2	16	3564
				57197	65535	17.06	1706	1632.58	2	16	3412
				56730	65535	16.16	1616	1632.58	2	16	3232
				56574	65535	15.41	1541	1632.58	2	16	3082
				56108	65535	15.09	1509	1632.58	2	16	3018
				56298	65535	14.06	1406	1632.58	2	16	2812
				56739	65535	12.93	1293	1632.58	2	16	2586
				56798	65535	12.28	1228	1632.58	2	16	2456
				57539	65535	11.25	1125	1632.58	2	16	2250
				57815	65535	10.57	1057	1632.58	2	16	2114
				57453	65535	10.07	1007	1632.58	2	16	2014
				57061	65535	9.54	954	1632.58	2	16	1908
				57040	65535	9.12	912	1632.58	2	16	1824
				56651	65535	8.95	895	1632.58	2	16	1790
				56631	65535	8.65	865	1632.58	2	16	1730
				56216	65535	8.5	850	1632.58	2	16	1700
				56090	65535	8.24	824	1632.58	2	16	1648
				56023	65535	7.83	783	1632.58	2	16	1566
				55444	65535	7.6	760	1632.58	2	16	1520
				55052	65535	7.25	725	1632.58	2	16	1450
				54239	65535	6.72	672	1632.58	2	16	1344
				53645	65535	6.12	612	1632.58	2	16	1224
				53011	65535	5.41	541	1632.58	2	16	1082
				51893	65535	4.75	475	1632.58	2	16	950
				51104	65535	3.64	364	1632.58	2	16	728
				50276	65535	2.68	268	1632.58	2	16	536
				48800	65535	1.93	193	1632.58	2	16	386
				47482	61273	1.15	115	1457.91	2	14	230
				46195	52907	0.48	48	1115.04	2	11	96
				44907	48399	0.18	18	930.287	1	9	18
				45601	49737	0.11	11	985.123	1	9	11
				43971	45299	0.05	5	803.238	1	8	5
				43063	43635	0.02	2	735.041	1	7	2
							0		0	0	0
10mg			352.24				0		0	0	0
				44167	45581	0.06	6	814.795	1	8	6	70385
				44738	48301	0.12	12	926.27	1	9	12
				44590	48803	0.1	10	946.844	1	9	10
				44680	50819	0.19	19	1029.47	2	10	38
				45289	51721	0.3	30	1066.43	2	10	60
				46442	57669	0.51	51	1310.2	2	13	102
				49511	64251	0.53	53	1579.96	2	15	106
				50375	65535	0.57	57	1632.58	2	16	114
				50162	65535	0.7	70	1632.58	2	16	140
				50611	65535	0.78	78	1632.58	2	16	156
				49528	65535	1	100	1632.58	2	16	200
				49190	65535	1.28	128	1632.58	2	16	256
				48597	63711	1.59	159	1557.83	2	15	318
				48173	65535	1.96	196	1632.58	2	16	392
				48478	65535	2.35	235	1632.58	2	16	470
				48757	65535	3.15	315	1632.58	2	16	630
				49834	65535	3.77	377	1632.58	2	16	754
				50588	65535	4.51	451	1632.58	2	16	902
				51097	65535	5.09	509	1632.58	2	16	1018
				52094	65535	5.34	534	1632.58	2	16	1068
				53152	65535	5.54	554	1632.58	2	16	1108
				54288	65535	5.54	554	1632.58	2	16	1108
				54288	65535	5.54	554	1632.58	2	16	1108
				54262	65535	6	600	1632.58	2	16	1200
				54998	65535	5.99	599	1632.58	2	16	1198
				55137	65535	6.37	637	1632.58	2	16	1274
				55051	65535	6.97	697	1632.58	2	16	1394
				55544	65535	7.17	717	1632.58	2	16	1434
				55705	65535	7.48	748	1632.58	2	16	1496
				55856	65535	7.59	759	1632.58	2	16	1518
				55851	65535	7.47	747	1632.58	2	16	1494
				55450	65535	7.42	742	1632.58	2	16	1484
				54670	65535	7.38	738	1632.58	2	16	1476
				54779	65535	7.26	726	1632.58	2	16	1452
				55344	65535	7.32	732	1632.58	2	16	1464
				55645	65535	7.61	761	1632.58	2	16	1522
				55806	65535	7.87	787	1632.58	2	16	1574
				56313	65535	8.14	814	1632.58	2	16	1628
				56981	65535	8.11	811	1632.58	2	16	1622
				56599	65535	8.58	858	1632.58	2	16	1716
				56688	65535	8.8	880	1632.58	2	16	1760
				57211	65535	8.85	885	1632.58	2	16	1770
				57524	65535	8.8	880	1632.58	2	16	1760
				57484	65535	8.93	893	1632.58	2	16	1786
				56880	65535	9.42	942	1632.58	2	16	1884
				56815	65535	9.79	979	1632.58	2	16	1958
				57342	65535	9.76	976	1632.58	2	16	1952
				57572	65535	9.76	976	1632.58	2	16	1952
				57269	65535	9.9	990	1632.58	2	16	1980
				57049	65535	9.91	991	1632.58	2	16	1982
				56976	65535	9.67	967	1632.58	2	16	1934
				56909	65535	9.45	945	1632.58	2	16	1890
				56852	65535	9.16	916	1632.58	2	16	1832
				56823	65535	8.72	872	1632.58	2	16	1744
				57257	65535	7.78	778	1632.58	2	16	1556
				56716	65535	7.24	724	1632.58	2	16	1448
				56430	65535	6.48	648	1632.58	2	16	1296
				55683	65535	5.74	574	1632.58	2	16	1148
				55175	65535	4.84	484	1632.58	2	16	968
				54678	65535	3.97	397	1632.58	2	16	794
				53364	65535	3.29	329	1632.58	2	16	658
				52737	65535	2.38	238	1632.58	2	16	476
				49911	64033	1.85	185	1571.02	2	15	370
				47374	59591	1.12	112	1388.98	2	13	224
				45568	57139	0.64	64	1288.48	2	12	128
				45206	52065	0.39	39	1080.53	2	10	78
				44161	48109	0.21	21	918.402	1	9	21
				45350	49047	0.14	14	956.844	1	9	14
