# Supplementary material for: Quantification of Calcium Amount in a New Experimental Model: A Comparison between Ultrasound and Computed Tomography
Source: PLoS One. 2016 Feb 9;11(2):e0148904. doi: 10.1371/journal.pone.0148904 (PMC4747484; doi:10.1371/journal.pone.0148904)
Supplement: S3 File — Raw data phantom 1a. US 10-50mg. (XLSX) [file pone.0148904.s003.xlsx]

## Sheet: Blad1
		nr image	Calcium volume ECHO Osirix (cm3)	ECHO density Osirix mean (PV)	ECHO density max (PV)	area surface (cm2)	area surface (mm2)	PVmax x AREA	US score max					conclusion
												Phantom hydroxyapatite 10-50mg LINKS					SA	short axis	threshold calcium 130PV
												10 tot 50mg hydroxyapatite 2%agar					LA	long axis
												mg hydroxyap
											TOTAL (SA+LA)	50	40	30	20	10		Mean SA/LA	50	40	30	20	10
Phantom hydroxyapatite 10-50mg LINKS			2.52441								Calcium volume SA (mm3)	2524.41	2076.7	2509.15	1549.41	1289.51		Volume mean SA/LA	2513.92	2138.96	2460.62	1702.33	1246.32
50mg	SA	1		147	174	0.0045264	0.45264	78.7593	124040		Calcium volume LA (mm3)	2503.42	2201.21	2412.09	1855.25	1203.12		US score max SALA	62019.9	51977.8	60815.5	41524	30376.7
	Short axis	2		144	173	0.00850335	0.850335	147.108
		3		149	193	0.0075876	0.75876	146.441			SHORT AXIS	50	40	30	20	10
		4		160	227	0.03	3	681			Calcium volume SA (mm3)	2524.41	2076.7	2509.15	1549.41	1289.51
		5		173	246	0.068	6.8	1672.8			US score max SA	62530.5	51433.7	62009.2	37913.8	31616.6
		6		187	243	0.103	10.3	2502.9
		7		191	247	0.113	11.3	2791.1			LONG AXIS	50	40	30	20	10
		8		190	250	0.122	12.2	3050			Calcium volume LA (mm3)	2503.42	2201.21	2412.09	1855.25	1203.12
		9		192	249	0.12	12	2988			US score max LA	61509.3	52522	59621.7	45134.2	29136.8
		10		189	248	0.121	12.1	3000.8
		11		195	250	0.115	11.5	2875
		12		195	249	0.13	13	3237
		13		195	249	0.123	12.3	3062.7
		14		195	248	0.128	12.8	3174.4
		15		197	248	0.109	10.9	2703.2
		16		190	250	0.113	11.3	2825
		17		191	250	0.122	12.2	3050
		18		191	249	0.136	13.6	3386.4
		19		196	250	0.145	14.5	3625
		20		196	252	0.151	15.1	3805.2
		21		191	249	0.144	14.4	3585.6
		22		190	248	0.123	12.3	3050.4
		23		185	250	0.121	12.1	3025
		24		179	247	0.103	10.3	2544.1
		25		165	247	0.055	5.5	1358.5
		26		149	191	0.00724747	0.724747	138.427
		27		144	166	0.00154368	0.154368	25.6252
		28					0	0
		29	2.50342	141	159	0.00177916	0.177916	28.2887
	LA	30		143	170	0.00172683	0.172683	29.3562
	long axis	31		142	190	0.021	2.1	399
		32		157	224	0.2	20	4480
		33		186	250	0.421	42.1	10525
		34		198	250	0.468	46.8	11700
		35		199	250	0.458	45.8	11450
		36		196	250	0.453	45.3	11325
		37		183	247	0.335	33.5	8274.5
		38		19	233	0.134	13.4	3122.2
		39		145	179	0.00607008	0.607008	108.654
		40		140	175	0.00384613	0.384613	67.3073
							0	0
40mg			2.0767				0	0	103956
		1		148	170	0.00120355	0.120355	20.4604
name osirix:		2					0	0
phantom hydroxyap 40mg L hydroxyap40L		3		144	174	0.0045264	0.45264	78.7593
		4		172	243	0.045	4.5	1093.5
		5		184	246	0.062	6.2	1525.2
		6		183	246	0.09	9	2214
		7		191	246	0.11	11	2706
		8		195	249	0.112	11.2	2788.8
		9		195	251	0.113	11.3	2836.3
		10		194	250	0.111	11.1	2775
		11		196	250	0.111	11.1	2775
		12		196	248	0.113	11.3	2802.4
		13		196	248	0.118	11.8	2926.4
		14		194	249	0.114	11.4	2838.6
		15		199	249	0.11	11	2739
		16		191	248	0.117	11.7	2901.6
		17		193	249	0.11	11	2739
		18		198	249	0.104	10.4	2589.6
		19		195	249	0.098	9.8	2440.2
		20		194	247	0.106	10.6	2618.2
		21		195	248	0.106	10.6	2628.8
		22		179	248	0.095	9.5	2356
		23		178	249	0.065	6.5	1618.5
		24		165	241	0.044	4.4	1060.4
		25		161	220	0.012	1.2	264
		26		149	197	0.00497119	0.497119	97.9324
		27					0	0
		28	2.20121	139	164	0.00368914	0.368914	60.502
		29		144	167	0.00259025	0.259025	43.2572
		30		149	222	0.03	3	666
		31		162	243	0.153	15.3	3717.9
		32		184	249	0.329	32.9	8192.1
		33		191	249	0.41	41	10209
		34		195	249	0.439	43.9	10931.1
		35		194	249	0.417	41.7	10383.3
		36		178	249	0.313	31.3	7793.7
		37		154	24	0.088	8.8	211.2
		38		150	206	0.00638405	0.638405	131.511
		39		149	210	0.00612241	0.612241	128.571
		40		137	157	0.0034275	0.34275	53.8118
							0	0
							0	0
							0	0
30mg			2.50915				0	0
		1		146	192	0.022	2.2	422.4	121631
		2		150	206	0.027	2.7	556.2
name osirix:		3		159	232	0.043	4.3	997.6
phantom hydroxyap 30mg L hydroxyap30L		4		173	249	0.074	7.4	1842.6
		5		172	250	0.09	9	2250
		6		183	249	0.111	11.1	2763.9
		7		186	248	0.126	12.6	3124.8
		8		191	249	0.135	13.5	3361.5
		9		194	247	0.149	14.9	3680.3
		10		197	250	0.151	15.1	3775
		11		196	249	0.145	14.5	3610.5
		12		198	249	0.144	14.4	3585.6
		13		196	248	0.138	13.8	3422.4
		14		201	249	0.132	13.2	3286.8
		15		198	248	0.129	12.9	3199.2
		16		196	250	0.124	12.4	3100
		17		195	249	0.124	12.4	3087.6
		18		199	248	0.119	11.9	2951.2
		19		200	250	0.118	11.8	2950
		20		194	249	0.117	11.7	2913.3
		21		188	250	0.102	10.2	2550
		22		181	249	0.087	8.7	2166.3
		23		176	244	0.057	5.7	1390.8
		24		161	242	0.034	3.4	822.8
		25		146	175	0.00436941	0.436941	76.4647
		26		148	180	0.00677651	0.677651	121.977
		27					0	0
		28	2.41209	158	224	0.00538981	0.538981	120.732
		29		147	187	0.023	2.3	430.1
		30		170	245	0.252	25.2	6174
		31		182	251	0.35	35	8785
		32		181	249	0.381	38.1	9486.9
		33		190	248	0.411	41.1	10192.8
		34		191	250	0.399	39.9	9975
		35		191	250	0.349	34.9	8725
		36		173	248	0.2	20	4960
		37		145	194	0.027	2.7	523.8
		38		142	163	0.00578227	0.578228	94.2511
		39		146	179	0.00638405	0.638405	114.274
		40		140	157	0.00253792	0.253792	39.8454
							0	0
							0	0
20mg			1.54941				0	0
		1		141	156	0.00235477	0.235477	36.7345	83048
name osirix:		2		141	159	0.00470954	0.470954	74.8818
phantom hydroxyap 20mg L hydroxyap20L		3		145	182	0.00816321	0.816321	148.57
		4		155	216	0.034	3.4	734.4
		5		167	243	0.042	4.2	1020.6
		6		177	246	0.049	4.9	1205.4
		7		189	247	0.056	5.6	1383.2
		8		190	246	0.068	6.8	1672.8
		9		189	248	0.078	7.8	1934.4
		10		194	247	0.088	8.8	2173.6
		11		197	248	0.1	10	2480
		12		196	249	0.097	9.7	2415.3
		13		193	249	0.101	10.1	2514.9
		14		191	247	0.098	9.8	2420.6
		15		191	247	0.099	9.9	2445.3
		16		191	248	0.105	10.5	2604
		17		190	242	0.113	11.3	2734.6
		18		186	249	0.097	9.7	2415.3
		19		188	246	0.099	9.9	2435.4
		20		187	246	0.09	9	2214
		21		186	249	0.057	5.7	1419.3
		22		179	247	0.033	3.3	815.1
		23		160	228	0.015	1.5	342
		24		141	161	0.0051805	0.51805	83.4061
		25		145	190	0.01	1	190
		26	1.85525	151	197	0.012	1.2	236.4
		27		154	209	0.02	2	418
		28		142	186	0.00991621	0.991621	184.442
		29		147	184	0.032	3.2	588.8
		30		164	240	0.124	12.4	2976
		31		180	247	0.24	24	5928
		32		187	247	0.331	33.1	8175.7
		33		189	248	0.363	36.3	9002.4
		34		189	248	0.315	31.5	7812
		35		181	247	0.22	22	5434
		36		169	241	0.157	15.7	3783.7
		37		145	195	0.026	2.6	507
		38		143	171	0.00232861	0.232861	39.8192
		39		140	168	0.00172683	0.172683	29.0108
		40		137	148	0.00128204	0.128204	18.9742
							0	0
							0	0
							0	0
							0	0
							0	0
							0	0
10mg			1.28951				0	0
		1		154	198	0.00405544	0.405544	80.2978	60753.4
		2		150	210	0.015	1.5	315
name osirix:		3		159	233	0.019	1.9	442.7
phantom hydroxyap 10mg L hydroxyap10L		4		177	247	0.037	3.7	913.9
		5		187	249	0.042	4.2	1045.8
		6		184	247	0.05	5	1235
		7		182	246	0.057	5.7	1402.2
		8		193	245	0.074	7.4	1813
		9		196	246	0.08	8	1968
		10		194	247	0.087	8.7	2148.9
		11		189	245	0.098	9.8	2401
		12		184	246	0.083	8.3	2041.8
		13		183	248	0.066	6.6	1636.8
		14		188	249	0.065	6.5	1618.5
		15		188	247	0.071	7.1	1753.7
		16		188	248	0.074	7.4	1835.2
		17		186	247	0.061	6.1	1506.7
		18		187	247	0.051	5.1	1259.7
		19		185	246	0.059	5.9	1451.4
		20		177	245	0.058	5.8	1421
		21		176	249	0.052	5.2	1294.8
		22		179	246	0.035	3.5	861
		23		172	247	0.028	2.8	691.6
		24		154	210	0.021	2.1	441
		25		139	153	0.00245943	0.245943	37.6293
		26					0	0
		27	1.20312	145	174	0.012	1.2	208.8
		28		142	173	0.017	1.7	294.1
		29		160	227	0.076	7.6	1725.2
		30		175	243	0.169	16.9	4106.7
		31		179	247	0.236	23.6	5829.2
		32		180	247	0.237	23.7	5853.9
		33		180	244	0.19	19	4636
		34		172	243	0.125	12.5	3037.5
		35		161	249	0.078	7.8	1942.2
		36		162	245	0.036	3.6	882
		37		166	242	0.021	2.1	508.2
		38		153	194	0.00455256	0.455256	88.3197
		39		141	157	0.00156985	0.156985	24.6466
							0	0
							0	0
							0	0
							0	0
							0	0
							0	0
							0	0
							0	0
Phantom hydroxyapatite 10-50mg RECHTS
10 mg
20mg
30 mg
40 mg
50mg CaCl
Phantom hydroxyapatite 50mg m.z. pattex
1,2,3 met pattex. 4,5 zonder pattex
1.
2
3
4
5
Phantom CaCl 50mg m.z pattex
1,2,3 met pattex. 4,5 zonder pattex
1
2
3
4
5
