# Supplementary material for: Quantification of Calcium Amount in a New Experimental Model: A Comparison between Ultrasound and Computed Tomography
Source: PLoS One. 2016 Feb 9;11(2):e0148904. doi: 10.1371/journal.pone.0148904 (PMC4747484; doi:10.1371/journal.pone.0148904)
Supplement: S5 File — Raw data phantom 1b. CT 10-50mg. (XLSX) [file pone.0148904.s005.xlsx]

## Sheet: Blad1
		name ROI's volume	Calcium volume Osirix (mm3)	CT density Osirix mean	CT density max	area surface (mm2)	area surface	HU	HU score	HU afrondscore	Huscorexarea	Calcium score			conclusions
															Phantom hydroxyapatite 10-50mg RECHTS
															10 tot 50mg hydroxyapatite 2%agar
														mg hydroxyap	50	40	30	20	10
Phantom hydroxyapatite 10-50mg rechts			1867.11					0		0				Calcium volume (mm3)	1867.11	1408.99	899.47	459.762	258.25
50mg				47293	51111	0.16	16	926.783	1	9	16	373381		Calcium score HU	373381	281719	179753	91952.4	51088
				48268	56821	0.65	65	1148.1	2	11	130
				49286	63727	1.52	152	1415.78	2	14	304
				50627	65535	3.09	309	1485.85	2	14	618
				51985	65535	5.59	559	1485.85	2	14	1118
				53945	65535	8.54	854	1485.85	2	14	1708
				55353	65535	11.98	1198	1485.85	2	14	2396
				56623	65535	15.28	1528	1485.85	2	14	3056			Calcium scoring system
				57472	65535	18.92	1892	1485.85	2	14	3784			HU	Huscore
				58431	65535	22.48	2248	1485.85	2	14	4496			0	0
				59121	65535	26.07	2607	1485.85	2	14	5214			700	1
				59693	65535	29.34	2934	1485.85	2	14	5868			1000	2
				60401	65535	31.59	3159	1485.85	2	14	6318			2000	3
				60703	65535	34.19	3419	1485.85	2	14	6838			3000	4
				60741	65535	37.09	3709	1485.85	2	14	7418
				60826	65535	40.09	4009	1485.85	2	14	8018
				61144	65535	42.61	4261	1485.85	2	14	8522			Osirix
				61416	65535	45.07	4507	1485.85	2	14	9014				PV score=	PV in osirix
				61705	65535	47.5	4750	1485.85	2	14	9500				Huscore=	Pvosirix recalculated to HU with following formula:
				62080	65535	48.92	4892	1485.85	2	14	9784											afgerond		HU
				62191	65535	50.54	5054	1485.85	2	14	10108					HU= (µx - µwater)/(µwater - µair)*1000				H20 (PV)	27208	27200		0
				62458	65535	51.44	5144	1485.85	2	14	10288									air (PV)	1382	1400		-1000
				62510	65535	52.36	5236	1485.85	2	14	10472
				62441	65535	53.01	5301	1485.85	2	14	10602			TRESHOLD	HU	PV
				62299	65535	53.34	5334	1485.85	2	14	10668				700	45260				1HU=	25.8	PV
				62129	65535	52.96	5296	1485.85	2	14	10592
				62005	65535	52.33	5233	1485.85	2	14	10466
				61988	65535	51.67	5167	1485.85	2	14	10334
				62055	65535	50.72	5072	1485.85	2	14	10144
				61984	65535	50.27	5027	1485.85	2	14	10054
				61968	65535	49.67	4967	1485.85	2	14	9934
				62021	65535	48.38	4838	1485.85	2	14	9676
				62017	65535	47.26	4726	1485.85	2	14	9452
				61992	65535	46.15	4615	1485.85	2	14	9230
				62083	65535	44.84	4484	1485.85	2	14	8968
				62086	65535	43.48	4348	1485.85	2	14	8696
				61921	65535	42.55	4255	1485.85	2	14	8510
				61827	65535	41.39	4139	1485.85	2	14	8278
				61857	65535	39.75	3975	1485.85	2	14	7950
				62003	65535	37.94	3794	1485.85	2	14	7588
				61647	65535	37.05	3705	1485.85	2	14	7410
				61586	65535	35.45	3545	1485.85	2	14	7090
				61486	65535	34.3	3430	1485.85	2	14	6860
				61387	65535	32.83	3283	1485.85	2	14	6566
				61231	65535	31.2	3120	1485.85	2	14	6240
				61080	65535	29.68	2968	1485.85	2	14	5936
				61010	65535	28.05	2805	1485.85	2	14	5610
				60686	65535	26.56	2656	1485.85	2	14	5312
				60263	65535	25.17	2517	1485.85	2	14	5034
				59690	65535	23.88	2388	1485.85	2	14	4776
				59128	65535	22.28	2228	1485.85	2	14	4456
				58449	65535	20.58	2058	1485.85	2	14	4116
				58055	65535	18.24	1824	1485.85	2	14	3648
				56822	65535	16.42	1642	1485.85	2	14	3284
				55987	65535	13.5	1350	1485.85	2	14	2700
				55094	65535	10.52	1052	1485.85	2	14	2104
				53913	65535	8.47	847	1485.85	2	14	1694
				52867	65535	5.77	577	1485.85	2	14	1154
				50441	65535	3.69	369	1485.85	2	14	738
				48742	58257	1.95	195	1203.76	2	12	390
				47782	54591	0.89	89	1061.67	2	10	178
		ROI 3rechtf		48775	55899	0.16	16	1112.36	2	11	32
				49427	58477	0.2	20	1212.29	2	12	40
				48281	55679	0.34	34	1103.84	2	11	68
				48543	55807	0.49	49	1108.8	2	11	98
				49333	58759	0.69	69	1223.22	2	12	138
				50467	65535	0.79	79	1485.85	2	14	158
				51174	65535	0.85	85	1485.85	2	14	170
				51277	65535	0.98	98	1485.85	2	14	196
				50250	65535	1.11	111	1485.85	2	14	222
				49603	64419	0.93	93	1442.6	2	14	186
				49019	57621	0.74	74	1179.11	2	11	148
				48626	62593	0.69	69	1371.82	2	13	138
				48622	59621	0.5	50	1256.63	2	12	100
				49144	60139	0.54	54	1276.71	2	12	108
				48034	57749	0.45	45	1184.07	2	11	90
				48442	51603	0.25	25	945.853	1	9	25
				47646	54437	0.19	19	1055.7	2	10	38
							0	0	0	0	0
40mg			1408.99				0	0	0	0	0	281719
				47989	51773	0.09	9	952.442	1	9	9
				51372	59825	0.22	22	1264.53	2	12	44
				54372	65535	0.38	38	1485.85	2	14	76
				55522	65535	0.55	55	1485.85	2	14	110
				56943	65535	0.76	76	1485.85	2	14	152
				56924	65535	1.08	108	1485.85	2	14	216
				55516	65535	1.76	176	1485.85	2	14	352
				56512	65535	2.56	256	1485.85	2	14	512
				57862	65535	3.62	362	1485.85	2	14	724
				58314	65535	4.83	483	1485.85	2	14	966
				58885	65535	5.91	591	1485.85	2	14	1182
				58825	65535	7.37	737	1485.85	2	14	1474
				58336	65535	9.44	944	1485.85	2	14	1888
				58931	65535	11.12	1112	1485.85	2	14	2224
				58709	65535	13.57	1357	1485.85	2	14	2714
				59120	65535	15.64	1564	1485.85	2	14	3128
				59354	65535	18.09	1809	1485.85	2	14	3618
				59755	65535	20.32	2032	1485.85	2	14	4064
				60179	65535	22.05	2205	1485.85	2	14	4410
				60400	65535	23.68	2368	1485.85	2	14	4736
				60450	65535	25.63	2563	1485.85	2	14	5126
				60463	65535	27.87	2787	1485.85	2	14	5574
				60708	65535	29.27	2927	1485.85	2	14	5854
				60712	65535	30.13	3013	1485.85	2	14	6026
				60504	65535	30.34	3034	1485.85	2	14	6068
				60208	65535	30.72	3072	1485.85	2	14	6144
				60039	65535	31.13	3113	1485.85	2	14	6226
				60030	65535	32.2	3220	1485.85	2	14	6440
				60392	65535	32.98	3298	1485.85	2	14	6596
				60441	65535	34.44	3444	1485.85	2	14	6888
				60641	65535	35.69	3569	1485.85	2	14	7138
				60938	65535	36.57	3657	1485.85	2	14	7314
				61127	65535	37.2	3720	1485.85	2	14	7440
				61189	65535	38.1	3810	1485.85	2	14	7620
				61160	65535	39.26	3926	1485.85	2	14	7852
				60940	65535	40.5	4050	1485.85	2	14	8100
				61146	65535	40.52	4052	1485.85	2	14	8104
				61458	65535	40.59	4059	1485.85	2	14	8118
				61686	65535	40.44	4044	1485.85	2	14	8088
				61748	65535	40.53	4053	1485.85	2	14	8106
				61814	65535	40.38	4038	1485.85	2	14	8076
				61924	65535	39.95	3995	1485.85	2	14	7990
				62002	65535	39.3	3930	1485.85	2	14	7860
				62054	65535	38.63	3863	1485.85	2	14	7726
				61815	65535	38.23	3823	1485.85	2	14	7646
				61887	65535	37.22	3722	1485.85	2	14	7444
				61904	65535	36.25	3625	1485.85	2	14	7250
				61947	65535	34.84	3484	1485.85	2	14	6968
				62054	65535	33.31	3331	1485.85	2	14	6662
				61720	65535	32.16	3216	1485.85	2	14	6432
				61460	65535	30.37	3037	1485.85	2	14	6074
				61282	65535	28.32	2832	1485.85	2	14	5664
				60870	65535	26.34	2634	1485.85	2	14	5268
				60615	65535	23.65	2365	1485.85	2	14	4730
				59645	65535	21.36	2136	1485.85	2	14	4272
				58275	65535	18.31	1831	1485.85	2	14	3662
				56607	65535	14.56	1456	1485.85	2	14	2912
				54363	65535	10.27	1027	1485.85	2	14	2054
				51697	65535	5.75	575	1485.85	2	14	1150
				49156	63151	1.94	194	1393.45	2	13	388
				47746	52913	0.5	50	996.628	1	9	50
				47439	50205	0.16	16	891.667	1	8	16
				46840	48791	0.04	4	836.86	1	8	4
							0		0	0	0
30mg		30R	899.47				0		0	0	0
				48106	51833	0.12	12	954.767	1	9	12	179753
				49225	59145	0.44	44	1238.18	2	12	88
				53479	65535	0.77	77	1485.85	2	14	154
				54399	65535	1.21	121	1485.85	2	14	242
				54943	65535	1.53	153	1485.85	2	14	306
				54995	65535	2.1	210	1485.85	2	14	420
				55440	65535	2.56	256	1485.85	2	14	512
				55827	65535	2.82	282	1485.85	2	14	564
				55937	65535	3.22	322	1485.85	2	14	644
				54768	65535	4.76	476	1485.85	2	14	952
				55567	65535	6.94	694	1485.85	2	14	1388
				57509	65535	8.88	888	1485.85	2	14	1776
				59260	65535	9.95	995	1485.85	2	14	1990
				59297	65535	11.22	1122	1485.85	2	14	2244
				58666	65535	12.89	1289	1485.85	2	14	2578
				58138	65535	14.76	1476	1485.85	2	14	2952
				58141	65535	16.82	1682	1485.85	2	14	3364
				58425	65535	18.4	1840	1485.85	2	14	3680
				58655	65535	19.35	1935	1485.85	2	14	3870
				58418	65535	20.25	2025	1485.85	2	14	4050
				57876	65535	21.31	2131	1485.85	2	14	4262
				57834	65535	23.3	2330	1485.85	2	14	4660
				58453	65535	23.64	2364	1485.85	2	14	4728
				58987	65535	22.8	2280	1485.85	2	14	4560
				59540	65535	21.64	2164	1485.85	2	14	4328
				60318	65535	21.16	2116	1485.85	2	14	4232
				60667	65535	21.72	2172	1485.85	2	14	4344
				60725	65535	22.6	2260	1485.85	2	14	4520
				60919	65535	23.47	2347	1485.85	2	14	4694
				61233	65535	24.25	2425	1485.85	2	14	4850
				61197	65535	25.44	2544	1485.85	2	14	5088
				61295	65535	26.06	2606	1485.85	2	14	5212
				61125	65535	26.88	2688	1485.85	2	14	5376
				61056	65535	26.91	2691	1485.85	2	14	5382
				60742	65535	26.13	2613	1485.85	2	14	5226
				60546	65535	24.45	2445	1485.85	2	14	4890
				60564	65535	22.61	2261	1485.85	2	14	4522
				60550	65535	21.44	2144	1485.85	2	14	4288
				60320	65535	20.71	2071	1485.85	2	14	4142
				60205	65535	19.95	1995	1485.85	2	14	3990
				60076	65535	19.21	1921	1485.85	2	14	3842
				59916	65535	18.5	1850	1485.85	2	14	3700
				59820	65535	17.97	1797	1485.85	2	14	3594
				59795	65535	17.31	1731	1485.85	2	14	3462
				59299	65535	16.77	1677	1485.85	2	14	3354
				59105	65535	15.61	1561	1485.85	2	14	3122
				59206	65535	14.35	1435	1485.85	2	14	2870
				59246	65535	13.35	1335	1485.85	2	14	2670
				59162	65535	12.46	1246	1485.85	2	14	2492
				59414	65535	11.39	1139	1485.85	2	14	2278
				58815	65535	10.79	1079	1485.85	2	14	2158
				58268	65535	9.83	983	1485.85	2	14	1966
				58074	65535	8.58	858	1485.85	2	14	1716
				57610	65535	7.64	764	1485.85	2	14	1528
				56997	65535	6.9	690	1485.85	2	14	1380
				57259	65535	5.97	597	1485.85	2	14	1194
				56935	65535	5.39	539	1485.85	2	14	1078
				56935	65535	4.63	463	1485.85	2	14	926
				57110	65535	3.74	374	1485.85	2	14	748
				56871	65535	3.01	301	1485.85	2	14	602
				56555	65535	2.43	243	1485.85	2	14	486
				56888	65535	1.77	177	1485.85	2	14	354
				56267	65535	1.2	120	1485.85	2	14	240
				54200	65535	0.74	74	1485.85	2	14	148
				49779	58495	0.38	38	1212.98	2	12	76
				47254	49269	0.16	16	855.388	1	8	16
				46463	48341	0.05	5	819.419	1	8	5
		ROI 3rechtsc		47325	50209	0.1	10	891.822	1	8	10
				48148	52613	0.08	8	985	1	9	8
				50617	57701	0.05	5	1182.21	2	11	10
				48185	52789	0.06	6	991.822	1	9	6
		ROI 3rechtsd		47437	51307	0.09	9	934.38	1	9	9
				48691	60207	0.34	34	1279.34	2	12	68
				49940	65535	0.57	57	1485.85	2	14	114
				50112	62055	0.74	74	1350.97	2	13	148
				50986	65535	0.79	79	1485.85	2	14	158
				50619	63735	0.95	95	1416.09	2	14	190
				50606	65535	1.02	102	1485.85	2	14	204
				50164	65535	1.42	142	1485.85	2	14	284
				50827	64267	1.38	138	1436.71	2	14	276
				49264	61313	0.95	95	1322.21	2	13	190
				48947	57823	0.21	21	1186.94	2	11	42
				48397	51271	0.04	4	932.984	1	9	4
		ROI 3rechtse		48354	50761	0.13	13	913.217	1	9	13
				46807	51495	0.14	14	941.667	1	9	14
				48399	55367	0.37	37	1091.74	2	10	74
				50542	65535	0.92	92	1485.85	2	14	184
				53142	65535	1.5	150	1485.85	2	14	300
				54866	65535	2.26	226	1485.85	2	14	452
				57026	65535	2.46	246	1485.85	2	14	492
				57388	65535	2.64	264	1485.85	2	14	528
				57823	65535	2.65	265	1485.85	2	14	530
				57604	65535	2.53	253	1485.85	2	14	506
				56956	65535	2.56	256	1485.85	2	14	512
				57172	65535	2.38	238	1485.85	2	14	476
				55790	65535	2.34	234	1485.85	2	14	468
				55202	65535	2.1	210	1485.85	2	14	420
				55256	65535	1.84	184	1485.85	2	14	368
				55120	65535	1.51	151	1485.85	2	14	302
				55014	65535	1.1	110	1485.85	2	14	220
				55314	65535	0.91	91	1485.85	2	14	182
				51837	65535	0.76	76	1485.85	2	14	152
				50754	60785	0.33	33	1301.74	2	13	66
				47909	53313	0.15	15	1012.13	2	10	30
				47356	49457	0.05	5	862.674	1	8	5
				47712	51347	0.11	11	935.93	1	9	11
				48861	58619	0.24	24	1217.79	2	12	48
				50531	57865	0.28	28	1188.57	2	11	56
				51649	64371	0.35	35	1440.74	2	14	70
				51335	63667	0.55	55	1413.45	2	14	110
				51436	61523	0.58	58	1330.35	2	13	116
				51322	65535	0.45	45	1485.85	2	14	90
				50079	60379	0.37	37	1286.01	2	12	74
				50152	58967	0.25	25	1231.28	2	12	50
				48670	52735	0.21	21	989.729	1	9	21
				46856	48695	0.07	7	833.14	1	8	7
							0		0	0	0
20mg			459.762				0		0	0	0
				48109	54427	0.22	22	1055.31	2	10	44	91952.4
				50075	60649	0.48	48	1296.47	2	12	96
				51137	64651	0.062	6.2	1451.59	2	14	12.4
				49986	60377	0.62	62	1285.93	2	12	124
				48807	56657	0.3	30	1141.74	2	11	60
				47507	54465	0.32	32	1056.78	2	10	64
				48397	57565	0.48	48	1176.94	2	11	96
				49344	63835	0.9	90	1419.96	2	14	180
				49951	61967	1.47	147	1347.56	2	13	294
				50670	65535	2.51	251	1485.85	2	14	502
				51402	65535	4.12	412	1485.85	2	14	824
				52744	65535	5.8	580	1485.85	2	14	1160
				54133	65535	6.67	667	1485.85	2	14	1334
				55087	65535	7.14	714	1485.85	2	14	1428
				55587	65535	7.34	734	1485.85	2	14	1468
				55436	65535	7.33	733	1485.85	2	14	1466
				55067	65535	6.88	688	1485.85	2	14	1376
				54435	65535	6.62	662	1485.85	2	14	1324
				53945	65535	6.38	638	1485.85	2	14	1276
				53565	65535	6.29	629	1485.85	2	14	1258
				53523	65535	6.2	620	1485.85	2	14	1240
				53338	65535	6.15	615	1485.85	2	14	1230
				53263	65535	5.74	574	1485.85	2	14	1148
				52964	65535	5.6	560	1485.85	2	14	1120
				52795	65535	5.63	563	1485.85	2	14	1126
				53119	65535	5.86	586	1485.85	2	14	1172
				53766	65535	5.71	571	1485.85	2	14	1142
				53753	65535	5.7	570	1485.85	2	14	1140
				53224	65535	5.98	598	1485.85	2	14	1196
				54118	65535	6.11	611	1485.85	2	14	1222
				55090	65535	6.41	641	1485.85	2	14	1282
				55792	65535	6.75	675	1485.85	2	14	1350
				55867	65535	7.22	722	1485.85	2	14	1444
				55708	65535	7.53	753	1485.85	2	14	1506
				55816	65535	7.5	750	1485.85	2	14	1500
				55139	65535	8.37	837	1485.85	2	14	1674
				55258	65535	8.89	889	1485.85	2	14	1778
				55425	65535	9.34	934	1485.85	2	14	1868
				55591	65535	9.3	930	1485.85	2	14	1860
				55394	65535	9.76	976	1485.85	2	14	1952
				54857	65535	10.55	1055	1485.85	2	14	2110
				55048	65535	10.6	1060	1485.85	2	14	2120
				55497	65535	10.8	1080	1485.85	2	14	2160
				56246	65535	9.56	956	1485.85	2	14	1912
				57050	65535	9.4	940	1485.85	2	14	1880
				57780	65535	9.44	944	1485.85	2	14	1888
				57822	65535	9.86	986	1485.85	2	14	1972
				58017	65535	9.76	976	1485.85	2	14	1952
				58687	65535	9.32	932	1485.85	2	14	1864
				58873	65535	9.41	941	1485.85	2	14	1882
				59428	65535	9.26	926	1485.85	2	14	1852
				58881	65535	9.8	980	1485.85	2	14	1960
				58794	65535	9.86	986	1485.85	2	14	1972
				58341	65535	10.12	1012	1485.85	2	14	2024
				58170	65535	10.03	1003	1485.85	2	14	2006
				58187	65535	9.71	971	1485.85	2	14	1942
				57816	65535	9.31	931	1485.85	2	14	1862
				57741	65535	8.43	843	1485.85	2	14	1686
				57757	65535	7.54	754	1485.85	2	14	1508
				57488	65535	6.93	693	1485.85	2	14	1386
				57744	65535	6.3	630	1485.85	2	14	1260
				57552	65535	5.91	591	1485.85	2	14	1182
				57071	65535	5.61	561	1485.85	2	14	1122
				57480	65535	5.22	522	1485.85	2	14	1044
				56957	65535	5.37	537	1485.85	2	14	1074
				56356	65535	5.5	550	1485.85	2	14	1100
				55941	65535	5.54	554	1485.85	2	14	1108
				55906	65535	5.23	523	1485.85	2	14	1046
				55675	65535	4.4	440	1485.85	2	14	880
				55030	65535	3.64	364	1485.85	2	14	728
				55446	65535	2.55	255	1485.85	2	14	510
				54831	65535	1.75	175	1485.85	2	14	350
				51692	65535	1.06	106	1485.85	2	14	212
				48688	61027	0.31	31	1311.12	2	13	62
							0		0	0	0
10mg			258.25				0		0	0	0
				48044	56317	0.31	31	1128.57	2	11	62	51088
				49780	60365	0.64	64	1285.47	2	12	128
				52300	65535	1.07	107	1485.85	2	14	214
				53799	65535	1.58	158	1485.85	2	14	316
				54827	65535	2.11	211	1485.85	2	14	422
				55615	65535	3.03	303	1485.85	2	14	606
				57022	65535	3.92	392	1485.85	2	14	784
				57931	65535	4.47	447	1485.85	2	14	894
				57787	65535	5.16	516	1485.85	2	14	1032
				57653	65535	5.56	556	1485.85	2	14	1112
				57897	65535	5.83	583	1485.85	2	14	1166
				57376	65535	6.05	605	1485.85	2	14	1210
				57025	65535	6.14	614	1485.85	2	14	1228
				56545	65535	6.2	620	1485.85	2	14	1240
				56212	65535	5.99	599	1485.85	2	14	1198
				55952	65535	5.57	557	1485.85	2	14	1114
				55734	65535	4.88	488	1485.85	2	14	976
				54897	65535	4.35	435	1485.85	2	14	870
				54118	65535	3.71	371	1485.85	2	14	742
				53731	65535	3.54	354	1485.85	2	14	708
				53725	65535	3.37	337	1485.85	2	14	674
				53432	65535	3.24	324	1485.85	2	14	648
				53310	65535	3.02	302	1485.85	2	14	604
				53260	65535	2.81	281	1485.85	2	14	562
				53042	65535	2.91	291	1485.85	2	14	582
				54034	65535	2.69	269	1485.85	2	14	538
				53996	65535	2.95	295	1485.85	2	14	590
				53515	65535	3.48	348	1485.85	2	14	696
				54559	65535	3.66	366	1485.85	2	14	732
				55048	65535	3.94	394	1485.85	2	14	788
				54989	65535	4.15	415	1485.85	2	14	830
				54796	65535	4.8	480	1485.85	2	14	960
				55126	65535	5.76	576	1485.85	2	14	1152
				55808	65535	6.3	630	1485.85	2	14	1260
				55863	65535	7.07	707	1485.85	2	14	1414
				56434	65535	7.52	752	1485.85	2	14	1504
				56734	65535	7.79	779	1485.85	2	14	1558
				57074	65535	7.72	772	1485.85	2	14	1544
				57187	65535	7.37	737	1485.85	2	14	1474
				57556	65535	7.17	717	1485.85	2	14	1434
				58009	65535	6.66	666	1485.85	2	14	1332
				57679	65535	6.24	624	1485.85	2	14	1248
				57801	65535	5.83	583	1485.85	2	14	1166
				57747	65535	5.63	563	1485.85	2	14	1126
				56966	65535	5.83	583	1485.85	2	14	1166
				56289	65535	5.69	569	1485.85	2	14	1138
				55579	65535	5.52	552	1485.85	2	14	1104
				55424	65535	5.07	507	1485.85	2	14	1014
				55186	65535	4.96	496	1485.85	2	14	992
				54942	65535	4.64	464	1485.85	2	14	928
				53696	65535	4.33	433	1485.85	2	14	866
				53146	65535	3.47	347	1485.85	2	14	694
				51118	65535	2.97	297	1485.85	2	14	594
				50234	65535	2.38	238	1485.85	2	14	476
				50136	65535	2.13	213	1485.85	2	14	426
				50322	65535	1.68	168	1485.85	2	14	336
				50458	65535	1.38	138	1485.85	2	14	276
				50522	65535	1.08	108	1485.85	2	14	216
				51392	65535	0.81	81	1485.85	2	14	162
				50989	63081	0.66	66	1390.74	2	13	132
				49385	55607	0.42	42	1101.05	2	11	84
				48065	53335	0.23	23	1012.98	2	10	46
		3rechtsb		46189	48317	0.05	5	818.488	1	8	5
				48503	54507	0.14	14	1058.41	2	10	28
				48049	53401	0.14	14	1015.54	2	10	28
				48803	53399	0.14	14	1015.47	2	10	28
				49737	59565	0.33	33	1254.46	2	12	66
				51741	64795	0.44	44	1457.17	2	14	88
				53275	65535	0.43	43	1485.85	2	14	86
				54689	65535	0.39	39	1485.85	2	14	78
				55486	65535	0.32	32	1485.85	2	14	64
				51557	65535	0.26	26	1485.85	2	14	52
				49547	52813	0.09	9	992.752	1	9	9
				46813	48099	0.08	8	810.039	1	8	8
