# Supplementary material for: Quantification of Calcium Amount in a New Experimental Model: A Comparison between Ultrasound and Computed Tomography
Source: PLoS One. 2016 Feb 9;11(2):e0148904. doi: 10.1371/journal.pone.0148904 (PMC4747484; doi:10.1371/journal.pone.0148904)
Supplement: S6 File — Raw data phantom 1b. US 10-50mg. (XLSX) [file pone.0148904.s006.xlsx]

## Sheet: Blad1
		name ROI's volume	Calcium volume Osirix (cm3)	CT density Osirix mean	CT density max	area surface (cm2)	area surface (mm2)	PVmaxxAREA	AGATSTONSCORE			SAMENVATTING
												Phantom hydroxyapatite 10-50mg RECHTS					SA	short axis		Threshold 130PV
												10 tot 50mg hydroxyapatite 2%agar					LA	long axis
												mg hydroxyap
											TOTAL (SA+LA)	50	40	30	20	10		Mean SA/LA	50	40	30	20	10
Phantom hydroxyapatite 10-50mg RECHTS			2.71909								Calcium volume SA (mm3)	2719.09	2855.95	2378.64	1645.61	1191.87		Volume mean SA/LA	2682.77	2858.99	2239.61	2033.86	1057.69
50mg							0		132637		Calcium volume LA (mm3)	2646.45	2862.03	2100.58	2422.11	923.512		US score max SA+LA	66318.6	70727.4	54892.5	49793.9	25722.8
	SA	1		146	183	0.00290422	0.290422	53.1472
		2		145	174	0.00470954	0.470954	81.9461			SHORT AXIS	50	40	30	20	10
		3		149	191	0.00732596	0.732596	139.926			Calcium volume SA (mm3)	2719.09	2855.95	2378.64	1645.61	1191.87
		4		151	232	0.028	2.8	649.6			US score max SA	67361	70828	58244.2	40411.6	29139
		5		168	246	0.058	5.8	1426.8
		6		181	246	0.095	9.5	2337			LONG AXIS	50	40	30	20	10
		7		192	249	0.162	16.2	4033.8			Calcium volume LA (mm3)	2646.45	2862.03	2100.58	2422.11	923.512
		8		197	250	0.196	19.6	4900			US score max LA	65276.2	70626.9	51540.8	59176.1	22306.5
		9		200	249	0.197	19.7	4905.3
		10		196	249	0.192	19.2	4780.8
		11		197	249	0.187	18.7	4656.3
		12		202	249	0.178	17.8	4432.2
		13		198	249	0.177	17.7	4407.3
		14		199	250	0.173	17.3	4325
		15		203	251	0.158	15.8	3965.8
		16		202	250	0.15	15	3750
		17		208	249	0.139	13.9	3461.1
		18		203	250	0.13	13	3250
		19		199	250	0.135	13.5	3375
		20		203	249	0.11	11	2739
		21		190	245	0.099	9.9	2425.5
		22		168	242	0.076	7.6	1839.2
		23		151	219	0.037	3.7	810.3
		24		152	199	0.00711665	0.711665	141.621
		25		156	238	0.012	1.2	285.6
		26		160	235	0.00803239	0.803239	188.761
	LA	27		144	164	0.00282573	0.282573	46.3419
		28	2.64645	149	190	0.00714281	0.714281	135.713
		29		146	189	0.00439558	0.439558	83.0764
		30		146	186	0.036	3.6	669.6
		31		164	245	0.0226	2.26	553.7
		32		197	250	0.418	41.8	10450
		33		205	249	0.486	48.6	12101.4
		34		199	250	0.475	47.5	11875
		35		201	250	0.422	42.2	10550
		36		196	249	0.385	38.5	9586.5
		37		183	247	0.23	23	5681
		38		163	229	0.13	13	2977
		39		151	204	0.012	1.2	244.8
		40		156	231	0.00973306	0.973306	224.834
		41		144	169	0.00575611	0.575611	97.2783
							0	0
							0	0
							0	0
							0	0
							0	0
							0	0
							0	0
							0	0
							0	0
							0	0
							0	0
							0	0
							0	0
							0	0
							0	0
40mg			2.85595				0	0	141455
		1		160	243	0.039	3.9	947.7
name osirix		2		160	247	0.062	6.2	1531.4
phantom hydroxyap 40mg R hydroxyap40R		3		170	249	0.079	7.9	1967.1
		4		181	249	0.091	9.1	2265.9
		5		180	250	0.121	12.1	3025
		6		192	249	0.147	14.7	3660.3
		7		195	250	0.152	15.2	3800
		8		194	248	0.166	16.6	4116.8
		9		189	249	0.176	17.6	4382.4
		10		189	248	0.193	19.3	4786.4
		11		189	249	0.186	18.6	4631.4
		12		188	248	0.151	15.1	3744.8
		13		193	249	0.152	15.2	3784.8
		14		192	249	0.147	14.7	3660.3
		15		186	249	0.151	15.1	3759.9
		16		188	247	0.149	14.9	3680.3
		17		191	249	0.137	13.7	3411.3
		18		194	248	0.123	12.3	3050.4
		19		197	249	0.101	10.1	2514.9
		20		192	249	0.096	9.6	2390.4
		21		181	248	0.091	9.1	2256.8
		22		177	244	0.075	7.5	1830
		23		160	238	0.057	5.7	1356.6
		24		143	192	0.00986388	0.986388	189.387
		25		154	205	0.00408161	0.408161	83.6729
		26	2.86203	146	182	0.00902663	0.902663	164.285
		27		151	240	0.058	5.8	1392
		28		156	221	0.09	9	1989
		29		181	249	0.326	32.6	8117.4
		30		193	249	0.452	45.2	11254.8
		31		198	249	0.552	55.2	13744.8
		32		192	251	0.534	53.4	13403.4
		33		185	248	0.413	41.3	10242.4
		34		164	249	0.26	26	6474
		35		170	246	0.063	6.3	1549.8
		36		149	210	0.055	5.5	1155
		37		150	228	0.05	5	1140
							0	0
							0	0
							0	0
							0	0
							0	0
							0	0
							0	0
							0	0
							0	0
							0	0
30mg			2.37864				0	0
		1		149	196	0.018	1.8	352.8	109785
name osirix		2		151	210	0.02	2	420
phantom hydroxyap 30mg R hydroxyap30R		3		154	219	0.015	1.5	328.5
		4		158	239	0.023	2.3	549.7
		5		150	207	0.016	1.6	331.2
		6		149	200	0.032	3.2	640
		7		160	241	0.04	4	964
		8		172	247	0.051	5.1	1259.7
		9		182	244	0.095	9.5	2318
		10		189	246	0.11	11	2706
		11		190	248	0.124	12.4	3075.2
		12		190	249	0.134	13.4	3336.6
		13		185	248	0.146	14.6	3620.8
		14		189	246	0.146	14.6	3591.6
		15		184	249	0.141	14.1	3510.9
		16		184	247	0.13	13	3211
		17		186	248	0.129	12.9	3199.2
		18		184	249	0.133	13.3	3311.7
		19		182	248	0.132	13.2	3273.6
		20		181	248	0.127	12.7	3149.6
		21		180	247	0.117	11.7	2889.9
		22		184	247	0.098	9.8	2420.6
		23		178	248	0.091	9.1	2256.8
		24		169	245	0.09	9	2205
		25		168	245	0.066	6.6	1617
		26		170	248	0.082	8.2	2033.6
		27		170	246	0.046	4.6	1131.6
		28		156	204	0.019	1.9	387.6
		29		149	199	0.00763993	0.763993	152.035
		30	2.10058	146	193	0.026	2.6	501.8
		31		152	244	0.092	9.2	2244.8
		32		168	245	0.246	24.6	6027
		33		177	249	0.0378	3.78	941.22
		34		183	248	0.392	39.2	9721.6
		35		183	248	0.399	39.9	9895.2
		36		179	249	0.39	39	9711
		37		175	248	0.312	31.2	7737.6
		38		163	242	0.147	14.7	3557.4
		39		144	221	0.039	3.9	861.9
		40		143	174	0.014	1.4	243.6
		41		145	169	0.00578227	0.578228	97.7204
							0	0
							0	0
							0	0
							0	0
							0	0
							0	0
							0	0
20mg			1.64561				0	0
							0	0	99587.7
		1		157	221	0.00659336	0.659336	145.713
name osirix		2		159	225	0.00719514	0.719514	161.891
phantom hydroxyap 20mg R hydroxyap20R		3		149	210	0.00750911	0.750911	157.691
		4		151	202	0.00531132	0.531132	107.289
		5		150	208	0.013	1.3	270.4
		6		165	239	0.03	3	717
		7		179	241	0.048	4.8	1156.8
		8		181	248	0.066	6.6	1636.8
		9		187	246	0.07	7	1722
		10		191	247	0.07	7	1729
		11		191	249	0.073	7.3	1817.7
		12		189	247	0.085	8.5	2099.5
		13		186	250	0.099	9.9	2475
		14		181	245	0.108	10.8	2646
		15		181	246	0.119	11.9	2927.4
		16		184	247	0.125	12.5	3087.5
		17		180	250	0.143	14.3	3575
		18		179	244	0.132	13.2	3220.8
		19		183	248	0.109	10.9	2703.2
		20		178	247	0.093	9.3	2297.1
		21		176	247	0.082	8.2	2025.4
		22		170	248	0.075	7.5	1860
		23		172	246	0.039	3.9	959.4
		24		170	244	0.027	2.7	658.8
		25		163	210	0.00627939	0.627939	131.867
		26		148	182	0.00672418	0.672418	122.38
		27					0	0
		28					0	0
		29	2.42211	152	208	0.012	1.2	249.6
		30		152	207	0.026	2.6	538.2
		31		151	221	0.062	6.2	1370.2
		32		162	249	0.222	22.2	5527.8
		33		166	247	0.311	31.1	7681.7
		34		173	247	0.428	42.8	10571.6
		35		173	248	0.382	38.2	9473.6
		36		177	247	0.404	40.4	9978.8
		37		177	248	0.225	22.5	5580
		38		169	242	0.21	21	5082
		39		153	230	0.102	10.2	2346
		40		149	205	0.029	2.9	594.5
		41		154	200	0.00910512	0.910512	182.102
							0	0
							0	0
							0	0
							0	0
							0	0
							0	0
							0	0
10mg			1.19187				0	0
		1		151	213	0.00850335	0.850335	181.121	51445.5
name osirix		2		148	192	0.00528516	0.528516	101.475
phantom hydroxyap 10mg R hydroxyap10R		3		139	158	0.00201464	0.201464	31.8313
		4		151	185	0.0027734	0.27734	51.3079
		5		150	213	0.014	1.4	298.2
		6		160	229	0.031	3.1	709.9
		7		170	247	0.044	4.4	1086.8
		8		178	247	0.083	8.3	2050.1
		9		188	245	0.077	7.7	1886.5
		10		191	247	0.086	8.6	2124.2
		11		193	247	0.077	7.7	1901.9
		12		186	248	0.078	7.8	1934.4
		13		190	247	0.073	7.3	1803.1
		14		191	247	0.071	7.1	1753.7
		15		187	248	0.073	7.3	1810.4
		16		178	248	0.078	7.8	1934.4
		17		181	247	0.075	7.5	1852.5
		18		180	247	0.072	7.2	1778.4
		19		185	248	0.061	6.1	1512.8
		20		184	247	0.057	5.7	1407.9
		21		189	250	0.04	4	1000
		22		177	247	0.036	3.6	889.2
		23		176	246	0.026	2.6	639.6
		24		149	200	0.00821554	0.821554	164.311
		25		147	185	0.00716898	0.716897	132.626
		26		152	178	0.00363682	0.363682	64.7353
		27		145	165	0.00227628	0.227628	37.5586
		28	0.923512	138	149	0.00112506	0.112506	16.7634
		29		143	175	0.00601775	0.601775	105.311
		30		158	235	0.046	4.6	1081
		31		159	234	0.119	11.9	2784.6
		32		172	244	0.193	19.3	4709.2
		33		179	245	0.208	20.8	5096
		34		180	246	0.184	18.4	4526.4
		35		172	248	0.125	12.5	3100
		36		150	220	0.037	3.7	814
		37		139	149	0.00122971	0.122971	18.3228
		38		145	175	0.0031397	0.31397	54.9447
							0	0
							0	0
4
5
