# Supplementary material for: Quantification of Calcium Amount in a New Experimental Model: A Comparison between Ultrasound and Computed Tomography
Source: PLoS One. 2016 Feb 9;11(2):e0148904. doi: 10.1371/journal.pone.0148904 (PMC4747484; doi:10.1371/journal.pone.0148904)
Supplement: S8 File — Raw data phantom 2a. CT 2-10mg. (XLSX) [file pone.0148904.s008.xlsx]

## Sheet: Blad1
		name ROI's volume	Calcium volume Osirix (mm3)	CT density Osirix mean	CT density max	area surface (mm2)	area surface	HU	HU score	HU afrondscore	Huscorexarea	Calcium score			conclusion
															Phantom hydroxyapatite 2-10mg LINKS
															2 tot 10 mg hydroxyapatite 2%agar
														mg hydroxyap	2	4	6	8	10
Phantom hydroxyapatite 2-10mg LINKS			20.9						0	0				Calcium volume (mm3)	20.9	100.31	131.48	243.73	389.44
2mg				43693	46197	0.06	6	844.139	1	8	6	4096		Calcium score HU	4096	19999	26271	48735	77834
				44450	49171	0.06	6	966.025	1	9	6
				44896	48533	0.19	19	939.877	1	9	19
				45694	52863	0.32	32	1117.34	2	11	64
				45384	53273	0.37	37	1134.14	2	11	74
				45884	53047	0.47	47	1124.88	2	11	94
				47702	60719	0.54	54	1439.3	2	14	108
				49794	62927	0.64	64	1529.8	2	15	128
				50052	65535	0.94	94	1636.68	2	16	188			calcium scoring system
				50612	65535	1.07	107	1636.68	2	16	214			HU	Huscore
				49757	65535	1.31	131	1636.68	2	16	262			0	0
				48861	65535	1.31	131	1636.68	2	16	262			700	1
				48592	61423	1.18	118	1468.16	2	14	236			1000	2
				48372	59179	1.05	105	1376.19	2	13	210			2000	3
				47625	58949	0.95	95	1366.76	2	13	190			3000	4
				46669	61891	1.18	118	1487.34	2	14	236
				47367	62799	1.34	134	1524.55	2	15	268			Osirix
				47433	56963	1.46	146	1285.37	2	12	292				PV score=	PV in osirix
				47112	56569	1.36	136	1269.22	2	12	272				Huscore=	Pvosirix recalculated to HU with following formula:
				46551	59283	1.24	124	1380.45	2	13	248											afgerond		HU
				46148	57811	1.14	114	1320.12	2	13	228					HU= (µx - µwater)/(µwater - µair)*1000				H20 mean (PV)	25629	25600		0
				46092	58715	0.74	74	1357.17	2	13	148									air mean (PV)	1206	1200		-1000
				46149	54407	0.49	49	1180.61	2	11	98
				45802	56197	0.5	50	1253.98	2	12	100			TRESHOLD	HU	PV
				45559	55443	0.25	25	1223.07	2	12	50									1HU=	24.4	PV
				45203	52231	0.21	21	1091.43	2	10	42				700	42680
				44007	46983	0.16	16	876.352	1	8	16
				44262	45749	0.08	8	825.779	1	8	8
				44539	48035	0.09	9	919.467	1	9	9
				44603	48225	0.07	7	927.254	1	9	7
				44070	45713	0.1	10	824.303	1	8	10
				43309	43589	0.03	3	737.254	1	7	3
							0		0	0	0
4mg			100.31				0		0	0	0
				43564	44601	0.04	4	778.73	1	7	4	19999
				44962	46613	0.06	6	861.189	1	8	6
				43341	45415	0.09	9	812.09	1	8	9
				44787	48625	0.38	38	943.648	1	9	38
				46463	55507	0.82	82	1225.7	2	12	164
				48178	60903	1.54	154	1446.84	2	14	308
				50706	65535	2.48	248	1636.68	2	16	496
				53388	65535	3.04	304	1636.68	2	16	608
				54444	65535	3.65	365	1636.68	2	16	730
				54668	65535	4.22	422	1636.68	2	16	844
				54050	65535	5.02	502	1636.68	2	16	1004
				54477	65535	5.37	537	1636.68	2	16	1074
				54124	65535	6.06	606	1636.68	2	16	1212
				54426	65535	6.21	621	1636.68	2	16	1242
				54749	65535	6.11	611	1636.68	2	16	1222
				54595	65535	5.96	596	1636.68	2	16	1192
				54360	65535	5.61	561	1636.68	2	16	1122
				54172	65535	5.48	548	1636.68	2	16	1096
				54209	65535	5.24	524	1636.68	2	16	1048
				53946	65535	5.15	515	1636.68	2	16	1030
				53506	65535	4.66	466	1636.68	2	16	932
				52648	65535	4.29	429	1636.68	2	16	858
				51674	65535	3.89	389	1636.68	2	16	778
				50783	65535	3.4	340	1636.68	2	16	680
				50171	65535	2.97	297	1636.68	2	16	594
				49312	65361	2.48	248	1629.55	2	16	496
				48002	65535	2.08	208	1636.68	2	16	416
				46787	59261	1.51	151	1379.55	2	13	302
				46458	54705	0.96	96	1192.83	2	11	192
				45587	53163	0.64	64	1129.63	2	11	128
				46615	54253	0.41	41	1174.3	2	11	82
				46806	53247	0.27	27	1133.07	2	11	54
				46338	53453	0.16	16	1141.52	2	11	32
				44299	45515	0.06	6	816.189	1	8	6
							0		0	0	0
							0		0	0	0
							0		0	0	0
							0		0	0	0
							0		0	0	0
							0		0	0	0
6mg			131.48				0		0	0	0
				45903	49141	0.03	3	964.795	1	9	3	26271
				45082	51877	0.27	27	1076.93	2	10	54
				47121	56603	0.85	85	1270.61	2	12	170
				48443	64357	1.66	166	1588.4	2	15	332
				48793	65535	2.4	240	1636.68	2	16	480
				48502	64829	3.01	301	1607.75	2	16	602
				48071	64369	3.07	307	1588.89	2	15	614
				48451	65535	2.72	272	1636.68	2	16	544
				49746	65535	2.92	292	1636.68	2	16	584
				50833	65535	3.49	349	1636.68	2	16	698
				52220	65535	4.03	403	1636.68	2	16	806
				52771	65535	4.76	476	1636.68	2	16	952
				53259	65535	5.37	537	1636.68	2	16	1074
				53422	65535	6.04	604	1636.68	2	16	1208
				53547	65535	6.53	653	1636.68	2	16	1306
				53591	65535	6.41	641	1636.68	2	16	1282
				52973	65535	6.07	607	1636.68	2	16	1214
				53528	65535	5.3	530	1636.68	2	16	1060
				53557	65535	5.01	501	1636.68	2	16	1002
				53338	65535	5.03	503	1636.68	2	16	1006
				53286	65535	5.26	526	1636.68	2	16	1052
				53434	65535	5.45	545	1636.68	2	16	1090
				54377	65535	5.34	534	1636.68	2	16	1068
				54490	65535	5.46	546	1636.68	2	16	1092
				54285	65535	5.47	547	1636.68	2	16	1094
				53676	65535	5.28	528	1636.68	2	16	1056
				52699	65535	4.83	483	1636.68	2	16	966
				52841	65535	4.17	417	1636.68	2	16	834
				52924	65535	3.94	394	1636.68	2	16	788
				53554	65535	3.38	338	1636.68	2	16	676
				53438	65535	2.68	268	1636.68	2	16	536
				51728	65535	2.04	204	1636.68	2	16	408
				49885	63781	1.3	130	1564.8	2	15	260
				48477	64215	0.81	81	1582.58	2	15	162
				48313	60837	0.4	40	1444.14	2	14	80
				47361	58649	0.27	27	1354.47	2	13	54
				45820	52181	0.21	21	1089.39	2	10	42
				45150	48597	0.15	15	942.5	1	9	15
				44816	46753	0.07	7	866.926	1	8	7
							0		0	0	0
							0		0	0	0
							0		0	0	0
							0		0	0	0
							0		0	0	0
8mg			243.73				0		0	0	0
				43743	46429	0.05	5	853.648	1	8	5	48735
				45336	51157	0.35	35	1047.42	2	10	70
				46693	58537	0.9	90	1349.88	2	13	180
				47238	65109	1.44	144	1619.22	2	16	288
				47960	65535	2.55	255	1636.68	2	16	510
				49391	65535	3.56	356	1636.68	2	16	712
				50208	65535	4.45	445	1636.68	2	16	890
				51008	65535	4.74	474	1636.68	2	16	948
				51374	65535	5.13	513	1636.68	2	16	1026
				51689	65535	5.26	526	1636.68	2	16	1052
				52460	65535	4.81	481	1636.68	2	16	962
				53503	65535	4.36	436	1636.68	2	16	872
				54898	65535	4.06	406	1636.68	2	16	812
				54611	65535	4.36	436	1636.68	2	16	872
				54676	65535	4.4	440	1636.68	2	16	880
				54205	65535	4.22	422	1636.68	2	16	844
				53285	65535	3.97	397	1636.68	2	16	794
				51946	65535	3.61	361	1636.68	2	16	722
				50652	65535	3.22	322	1636.68	2	16	644
				50707	65535	3.18	318	1636.68	2	16	636
				51997	65535	3.32	332	1636.68	2	16	664
				52462	65535	3.83	383	1636.68	2	16	766
				53388	65535	4.13	413	1636.68	2	16	826
				53316	65535	4.74	474	1636.68	2	16	948
				54138	65535	4.75	475	1636.68	2	16	950
				55333	65535	4.79	479	1636.68	2	16	958
				56286	65535	4.91	491	1636.68	2	16	982
				56971	65535	5.17	517	1636.68	2	16	1034
				57522	65535	5.48	548	1636.68	2	16	1096
				57523	65535	5.73	573	1636.68	2	16	1146
				56886	65535	6.34	634	1636.68	2	16	1268
				57313	65535	6.82	682	1636.68	2	16	1364
				57355	65535	7.29	729	1636.68	2	16	1458
				57335	65535	7.36	736	1636.68	2	16	1472
				57027	65535	7.05	705	1636.68	2	16	1410
				56499	65535	6.56	656	1636.68	2	16	1312
				55982	65535	5.73	573	1636.68	2	16	1146
				55213	65535	5.22	522	1636.68	2	16	1044
				54733	65535	4.86	486	1636.68	2	16	972
				54112	65535	4.85	485	1636.68	2	16	970
				54146	65535	4.56	456	1636.68	2	16	912
				53458	65535	4.62	462	1636.68	2	16	924
				53622	65535	4.47	447	1636.68	2	16	894
				54353	65535	4.13	413	1636.68	2	16	826
				54028	65535	3.93	393	1636.68	2	16	786
				54579	65535	3.53	353	1636.68	2	16	706
				54742	65535	3.26	326	1636.68	2	16	652
				54370	65535	3.2	320	1636.68	2	16	640
				53730	65535	3.16	316	1636.68	2	16	632
				53357	65535	3.08	308	1636.68	2	16	616
				52432	65535	3.2	320	1636.68	2	16	640
				51972	65535	3.11	311	1636.68	2	16	622
				51723	65535	3.01	301	1636.68	2	16	602
				51356	65535	3.07	307	1636.68	2	16	614
				51076	65535	3.2	320	1636.68	2	16	640
				50847	65535	3.01	301	1636.68	2	16	602
				50826	65535	2.47	247	1636.68	2	16	494
				52118	65535	1.74	174	1636.68	2	16	348
				53227	65535	1.35	135	1636.68	2	16	270
				53043	65535	1.19	119	1636.68	2	16	238
				52764	65535	1	100	1636.68	2	16	200
				52320	65535	0.75	75	1636.68	2	16	150
				50927	65535	0.55	55	1636.68	2	16	110
				50331	59331	0.33	33	1382.42	2	13	66
				47213	53407	0.2	20	1139.63	2	11	40
				44388	45143	0.06	6	800.943	1	8	6
							0		0	0	0
10mg			389.44				0		0	0	0
				44019	46189	0.09	9	843.811	1	8	9	77834
				44878	50065	0.23	23	1002.66	2	10	46
				45083	52197	0.43	43	1090.04	2	10	86
				46995	56037	0.84	84	1247.42	2	12	168
				48212	61767	1.4	140	1482.25	2	14	280
				49302	64541	1.8	180	1595.94	2	15	360
				50601	65535	2.26	226	1636.68	2	16	452
				51196	65535	2.87	287	1636.68	2	16	574
				52734	65535	3.35	335	1636.68	2	16	670
				53475	65535	3.92	392	1636.68	2	16	784
				54567	65535	4.46	446	1636.68	2	16	892
				55376	65535	4.93	493	1636.68	2	16	986
				55423	65535	5.8	580	1636.68	2	16	1160
				55470	65535	6.8	680	1636.68	2	16	1360
				56052	65535	7.4	740	1636.68	2	16	1480
				55500	65535	8.67	867	1636.68	2	16	1734
				56045	65535	9.49	949	1636.68	2	16	1898
				56916	65535	10.15	1015	1636.68	2	16	2030
				56738	65535	11.3	1130	1636.68	2	16	2260
				57213	65535	12.17	1217	1636.68	2	16	2434
				57623	65535	13.26	1326	1636.68	2	16	2652
				57856	65535	14.7	1470	1636.68	2	16	2940
				58295	65535	15.7	1570	1636.68	2	16	3140
				58464	65535	17.02	1702	1636.68	2	16	3404
				58821	65535	18.31	1831	1636.68	2	16	3662
				59456	65535	18.76	1876	1636.68	2	16	3752
				59937	65535	18.86	1886	1636.68	2	16	3772
				60074	65535	18.7	1870	1636.68	2	16	3740
				60040	65535	18.18	1818	1636.68	2	16	3636
				59206	65535	17.73	1773	1636.68	2	16	3546
				58319	65535	16.7	1670	1636.68	2	16	3340
				57269	65535	15.25	1525	1636.68	2	16	3050
				56442	65535	13.68	1368	1636.68	2	16	2736
				56422	65535	13.68	1368	1636.68	2	16	2736
				55537	65535	12.39	1239	1636.68	2	16	2478
				54991	65535	10.73	1073	1636.68	2	16	2146
				54267	65535	9.32	932	1636.68	2	16	1864
				53472	65535	7.79	779	1636.68	2	16	1558
				52381	65535	6.46	646	1636.68	2	16	1292
				51261	65535	4.93	493	1636.68	2	16	986
				50356	65535	3.58	358	1636.68	2	16	716
				49317	65535	2.56	256	1636.68	2	16	512
				48076	65535	1.59	159	1636.68	2	16	318
				46054	54077	0.75	75	1167.09	2	11	150
				44376	49989	0.35	35	999.549	1	9	35
				44101	45799	0.1	10	827.828	1	8	10
							0	0	0	0	0
40 mg
50mg CaCl
Phantom hydroxyapatite 50mg m.z. pattex
1,2,3 met pattex. 4,5 zonder pattex
1.
2
3
4
5
Phantom CaCl 50mg m.z pattex
1,2,3 met pattex. 4,5 zonder pattex
1
2
3
4
5
