# Supplementary material for: Quantification of Calcium Amount in a New Experimental Model: A Comparison between Ultrasound and Computed Tomography
Source: PLoS One. 2016 Feb 9;11(2):e0148904. doi: 10.1371/journal.pone.0148904 (PMC4747484; doi:10.1371/journal.pone.0148904)
Supplement: S9 File — Raw data phantom 2a. US 2-10mg. (XLSX) [file pone.0148904.s009.xlsx]

## Sheet: Blad1
		name ROI's volume	Calcium volume Osirix (cm3)	CT density Osirix mean	CT density max	area surface (cm2)	area surface (mm2)	PVmaxxAREA	US score max			SAMENVATTING
												Phantom hydroxyapatite 10-50mg LINKS					SA	short axis		threshold 130PV
												10 tot 50mg hydroxyapatite 2%agar					LA	long axis
												mg hydroxyap
											TOTAL (SA+LA)	2	4	6	8	10		Mean SA/LA	2	4	6	8	10
Phantom hydroxyapatite 2-10mg LINKS			0.341071								Calcium volume SA (mm3)	341.071	560.937	916.891	1234.08	948.499		Volume mean SA/LA	323.697	560.626	1139.55	1697.5	1070.68
2mg							0		15472.4		Calcium volume LA (mm3)	306.323	560.315	1362.2	2160.91	1192.86		US score max SA+LA	7736.22	13391.3	27698.2	41594.6	25931
		1					0
		2					0				SHORT AXIS	2	4	6	8	10
		3		142	158	0.00122971	0.122971	19.4295			Calcium volume SA (mm3)	341.071	560.937	916.891	1234.08	948.499
		4					0	0			US score max SA	8253.61	13551.1	22111.2	30537.3	22967.9
		5		150	181	0.00180533	0.180533	32.6764
		6					0	0			LONG AXIS	2	4	6	8	10
		7		147	172	0.00478804	0.478804	82.3543			Calcium volume LA (mm3)	306.323	560.315	1362.2	2160.91	1192.86
		8		170	229	0.00866033	0.866033	198.322			US score max LA	7218.83	13231.5	33285.2	52651.8	28894.2
		9		169	242	0.014	1.4	338.8
		10		182	247	0.02	2	494
		11		190	246	0.021	2.1	516.6
		12		189	245	0.022	2.2	539
		13		184	245	0.024	2.4	588
		14		184	244	0.027	2.7	658.8
		15		186	248	0.029	2.9	719.2
		16		185	248	0.029	2.9	719.2
		17		181	242	0.026	2.6	629.2
		18		187	248	0.03	3	744
		19		176	243	0.02	2	486
		20		185	247	0.023	2.3	568.1
		21		189	245	0.019	1.9	465.5
		22		171	233	0.013	1.3	302.9
		23		161	205	0.0062009	0.62009	127.118
		24		152	176	0.0013867	0.13867	24.4059
		25					0	0
		26					0	0
		27					0	0
		28	0.306323				0	0
		29					0	0
		30		141	165	0.00332285	0.332285	54.827
		31		162	230	0.032	3.2	736
		32		166	243	0.054	5.4	1312.2
		33		169	232	0.079	7.9	1832.8
		34		174	246	0.069	6.9	1697.4
		35		173	240	0.053	5.3	1272
		36		156	196	0.016	1.6	313.6
		37					0	0
		38					0	0
							0	0
							0	0
4mg			0.560937				0	0	26782.6
		1					0	0
name osirix		2		149	190	0.00549447	0.549447	104.395
phantom hydroxyapat 4L 4L		3		152	200	0.00996854	0.996854	199.371
		4		163	211	0.02	2	422
		5		181	245	0.035	3.5	857.5
		6		182	245	0.036	3.6	882
		7		187	245	0.034	3.4	833
		8		186	241	0.03	3	723
		9		181	245	0.03	3	735
		10		184	249	0.036	3.6	896.4
		11		181	246	0.041	4.1	1008.6
		12		185	249	0.04	4	996
		13		183	247	0.043	4.3	1062.1
		14		189	245	0.039	3.9	955.5
		15		191	245	0.033	3.3	808.5
		16		178	241	0.032	3.2	771.2
		17		189	246	0.034	3.4	836.4
		18		186	246	0.025	2.5	615
		19		177	242	0.023	2.3	556.6
		20		161	211	0.01	1	211
		21		144	178	0.00334901	0.334901	59.6124
		22					0	0
	short axis	23		143	159	0.00112506	0.112506	17.8884
		24					0	0
		25					0	0
	long axis	26					0	0
		27					0	0
		28	0.560315				0	0
		29		140	170	0.00829403	0.829403	140.999
		30		154	227	0.067	6.7	1520.9
		31		164	236	0.173	17.3	4082.8
		32		173	243	0.155	15.5	3766.5
		33		173	248	0.091	9.1	2256.8
		34		168	242	0.047	4.7	1137.4
		35		150	183	0.00952375	0.952375	174.285
		36		138	153	0.0013867	0.13867	21.2165
		37		145	161	0.00811088	0.811088	130.585
		38					0	0
							0	0
							0	0
							0	0
							0	0
							0	0
6mg			0.916891				0	0
		1					0	0	55655.1
name osirix		2		141	154	0.00159601	0.159601	24.5786
phantom hydroxyapat 6L 6L		3		153	190	0.00261641	0.261641	49.7119
		4		171	235	0.016	1.6	376
		5		177	245	0.03	3	735
		6		182	246	0.045	4.5	1107
		7		185	248	0.05	5	1240
		8		152	246	0.057	5.7	1402.2
		9		185	248	0.05	5	1240
		10		188	246	0.054	5.4	1328.4
		11		186	246	0.056	5.6	1377.6
		12		186	246	0.043	4.3	1057.8
		13		185	245	0.049	4.9	1200.5
		14		188	249	0.056	5.6	1394.4
		15		192	247	0.056	5.6	1383.2
		16		188	247	0.06	6	1482
		17		192	248	0.051	5.1	1264.8
		18		182	246	0.054	5.4	1328.4
		19		179	247	0.06	6	1482
		20		182	245	0.04	4	980
		21		174	247	0.028	2.8	691.6
		22		162	243	0.021	2.1	510.3
		23		170	235	0.00661953	0.661953	155.559
		24		143	164	0.0013867	0.13867	22.7419
		25		145	184	0.00727363	0.727363	133.835
		26		146	171	0.00839869	0.839869	143.618
		27		152	199	0.013	1.3	258.7
		28	1.3622	139	156	0.00162218	0.162218	25.306
		29		142	172	0.00434325	0.434325	74.7038
		30		145	167	0.00156985	0.156985	26.2165
		31		140	171	0.00327052	0.327052	55.9259
		32		152	222	0.045	4.5	999
		33		169	246	0.2	20	4920
		34		177	247	0.264	26.4	6520.8
		35		181	250	0.23	23	5750
		36		183	248	0.265	26.5	6572
		37		171	246	0.212	21.2	5215.2
		38		164	244	0.091	9.1	2220.4
		39		154	210	0.031	3.1	651
		40		147	187	0.00355823	0.355823	66.5389
		41		143	170	0.00332285	0.332285	56.4884
		42		149	202	0.00651487	0.651487	131.6
8mg			1.23408				0	0
		1					0	0	83189.1
name osirix		2		140	152	0.0013867	0.13867	21.0778
phantom hydroxyapat 8L 8L		3		156	233	0.015	1.5	349.5
		4		175	248	0.038	3.8	942.4
		5		191	249	0.047	4.7	1170.3
		6		192	248	0.051	5.1	1264.8
		7		193	247	0.059	5.9	1457.3
		8		197	249	0.069	6.9	1718.1
		9		195	247	0.064	6.4	1580.8
		10		191	249	0.069	6.9	1718.1
		11		189	248	0.073	7.3	1810.4
		12		187	249	0.08	8	1992
		13		185	248	0.099	9.9	2455.2
		14		187	249	0.106	10.6	2639.4
		15		185	248	0.103	10.3	2554.4
		16		187	248	0.106	10.6	2628.8
		17		178	249	0.08	8	1992
		18		180	246	0.058	5.8	1426.8
		19		176	247	0.05	5	1235
		20		177	247	0.032	3.2	790.4
		21		172	241	0.017	1.7	409.7
		22		169	232	0.014	1.4	324.8
		23		162	208	0.00269491	0.269491	56.0541
		24					0	0
		25					0	0
		26	2.16091				0	0
		27					0	0
		28		146	165	0.00104657	0.104657	17.2683
		29		150	194	0.01	1	194
		30		151	189	0.00954991	0.954991	180.493
		31		138	163	0.00421243	0.421243	68.6626
		32		147	180	0.00303504	0.303504	54.6307
		33		144	170	0.00497119	0.497119	84.5102
		34		159	242	0.068	6.8	1645.6
		35		173	246	0.192	19.2	4723.2
		36		178	249	0.295	29.5	7345.5
		37		184	247	0.289	28.9	7138.3
		38		179	248	0.321	32.1	7960.8
		39		179	247	0.313	31.3	7731.1
		40		171	246	0.35	35	8610
		41		167	240	0.21	21	5040
		42		152	211	0.079	7.9	1666.9
		43		144	183	0.00703815	0.703815	128.798
		44		138	153	0.00405544	0.405544	62.0483
							0	0
							0	0
10mg			0.948499				0	0
		1		196	246	0.048	4.8	1180.8	52160.7
name osirix		2					0	0
phantom hydroxyapat 10L 10L		3					0	0
		4					0	0
		5		147	179	0.00264258	0.264258	47.3021
		6		167	233	0.00607008	0.607008	141.433
		7		171	238	0.017	1.7	404.6
		8		172	245	0.032	3.2	784
		9		176	246	0.043	4.3	1057.8
		10		194	248	0.056	5.6	1388.8
		11		201	248	0.064	6.4	1587.2
		12		195.7	247	0.067	6.7	1654.9
		13		194	246	0.063	6.3	1549.8
		14		192	248	0.055	5.5	1364
		15		194	246	0.051	5.1	1254.6
		16		196	247	0.048	4.8	1185.6
		17		191	245	0.049	4.9	1200.5
		18		188	247	0.053	5.3	1309.1
		19		195	247	0.062	6.2	1531.4
		20		192	247	0.061	6.1	1506.7
		21		190	249	0.057	5.7	1419.3
		22		185	246	0.043	4.3	1057.8
		23		167	246	0.034	3.4	836.4
		24		160	227	0.018	1.8	408.6
		25		143	169	0.00575611	0.575611	97.2783
		26		175	243	0.00740445	0.740445	179.928
		27		156	211	0.00562529	0.562529	118.694
		28					0	0
		29	1.19286	135	142	0.00941909	0.941909	133.751
		30		147	204	0.01	1	204
		31		159	230	0.066	6.6	1518
		32		174	247	0.147	14.7	3630.9
		33		183	248	0.205	20.5	5084
		34		184	247	0.246	24.6	6076.2
		35		180	248	0.234	23.4	5803.2
		36		169	241	0.126	12.6	3036.6
		37		146	191	0.036	3.6	687.6
		38		140	166	0.00847718	0.847718	140.721
		39		146	179	0.00429092	0.429092	76.8075
		40		146	178	0.00266874	0.266874	47.5036
		41		196	246	0.049	4.9	1205.4
		42		208	255	0.049	4.9	1249.5
							0	0
							0	0
							0	0
							0	0
							0	0
