# Supplementary material for: Quantification of Calcium Amount in a New Experimental Model: A Comparison between Ultrasound and Computed Tomography
Source: PLoS One. 2016 Feb 9;11(2):e0148904. doi: 10.1371/journal.pone.0148904 (PMC4747484; doi:10.1371/journal.pone.0148904)
Supplement: S11 File — Raw data phantom 2b. CT 2-10mg. (XLSX) [file pone.0148904.s011.xlsx]

## Sheet: Blad1
mg calcium		name ROI's volume	Calcium volume Osirix (mm3)	CT density Osirix mean	CT density max	area surface (mm2)	area surface	HU	HU score	HU afrondscore	Huscorexarea	calcium score			Conclusion
															Phantom hydroxyapatite 2-10mg RECHTS
															2 tot 10 mg hydroxyapatite 2%agar
														mg hydroxyap	2	4	6	8	10
Phantom hydroxyapatite 2-10mg RECHTS			63.23							0				Calcium volume (mm3)	63.23	69.18	178.76	253.01	341.86
2mg				45484	53017	0.12	12	1128.27	2	11	24	12620		calcium score HU	12620	13759	34082	50374	68322
				47768	53323	0.19	19	1140.86	2	11	38
				47329	56361	0.35	35	1265.88	2	12	70
				46764	56983	0.52	52	1291.48	2	12	104
				47679	56067	0.71	71	1253.79	2	12	142
				49830	64177	0.86	86	1587.53	2	15	172			calcium scoring system
				52146	65535	0.98	98	1643.42	2	16	196			HU	Huscore
				51165	65535	1.51	151	1643.42	2	16	302			0	0
				51374	65535	1.99	199	1643.42	2	16	398			700	1
				52233	65535	2.39	239	1643.42	2	16	478			1000	2
				53058	65535	2.82	282	1643.42	2	16	564			2000	3
				54065	65535	2.96	296	1643.42	2	16	592			3000	4
				53927	65535	3.24	324	1643.42	2	16	648
				54784	65535	3.24	324	1643.42	2	16	648			Osirix
				54888	65535	3.41	341	1643.42	2	16	682				PV score=	PV in osirix
				54852	65535	3.76	376	1643.42	2	16	752				Huscore=	Pvosirix recalculated to HU with following formula:
				55007	65535	4.3	430	1643.42	2	16	860											afgerond		HU
				56172	65535	4.5	450	1643.42	2	16	900					HU= (µx - µwater)/(µwater - µair)*1000				H20 mean (PV)	25666	25600		0
				56382	65535	4.45	445	1643.42	2	16	890									air mean (PV)	1298	1300		-1000
				55476	65535	4.34	434	1643.42	2	16	868
				53968	65535	3.89	389	1643.42	2	16	778			TRESHOLD	HU	PV
				52399	65535	3.12	312	1643.42	2	16	624									1HU=	24.3	PV
				51637	65535	2.23	223	1643.42	2	16	446				700	42610
				51798	65535	1.64	164	1643.42	2	16	328
				50132	65535	1.37	137	1643.42	2	16	274
				48777	65535	1.04	104	1643.42	2	16	208
				48980	64969	0.82	82	1620.12	2	16	164
				49534	62759	0.63	63	1529.18	2	15	126
				49227	64619	0.5	50	1605.72	2	16	100
				48731	62659	0.43	43	1525.06	2	15	86
				46991	55011	0.42	42	1210.33	2	12	84
				45996	53751	0.24	24	1158.48	2	11	48
				44247	47905	0.12	12	917.901	1	9	12
				44562	47719	0.05	5	910.247	1	9	5
				43796	45935	0.06	6	836.831	1	8	6
				45840	48253	0.03	3	932.222	1	9	3
							0		0	0	0
							0		0	0	0
							0		0	0	0
4mg			69.18				0		0	0	0
				45176	49201	0.12	12	971.235	1	9	12	13759
				47080	48647	0.34	34	948.436	1	9	34
				48668	63313	0.77	77	1551.98	2	15	154
				50271	65535	1.27	127	1643.42	2	16	254
				50918	65535	1.93	193	1643.42	2	16	386
				51714	65535	2.58	258	1643.42	2	16	516
				51888	65535	3.18	318	1643.42	2	16	636
				51817	65535	3.77	377	1643.42	2	16	754
				52041	65535	4.31	431	1643.42	2	16	862
				53319	65535	4.54	454	1643.42	2	16	908
				54887	65535	4.67	467	1643.42	2	16	934
				55661	65535	4.83	483	1643.42	2	16	966
				56532	65535	4.73	473	1643.42	2	16	946
				56434	65535	4.67	467	1643.42	2	16	934
				56702	65535	4.38	438	1643.42	2	16	876
				56235	65535	4.16	416	1643.42	2	16	832
				55952	65535	3.65	365	1643.42	2	16	730
				55225	65535	3.16	316	1643.42	2	16	632
				54345	65535	2.58	258	1643.42	2	16	516
				53122	65535	2.17	217	1643.42	2	16	434
				53043	65535	1.66	166	1643.42	2	16	332
				53195	65535	1.14	114	1643.42	2	16	228
				50810	64031	0.86	86	1581.52	2	15	172
				48130	63473	0.65	65	1558.56	2	15	130
				46642	56761	0.41	41	1282.35	2	12	82
				45874	49637	0.21	21	989.177	1	9	21
				45982	54369	0.23	23	1183.91	2	11	46
				46792	54621	0.24	24	1194.28	2	11	48
				47175	54497	0.23	23	1189.18	2	11	46
				46284	51784	0.33	33	1077.53	2	10	66
				47603	57171	0.42	42	1299.22	2	12	84
				46685	60381	0.57	57	1431.32	2	14	114
				46195	55615	0.32	32	1235.19	2	12	64
				43879	46525	0.1	10	861.111	1	8	10
							0		0	0	0
							0		0	0	0
							0		0	0	0
							0		0	0	0
6mg			178.76				0		0	0	0
				46619	50509	0.08	8	1025.06	2	10	16	34082
				47138	55641	0.13	13	1236.26	2	12	26
				46386	55507	0.42	42	1230.74	2	12	84
				47314	58435	1.04	104	1351.23	2	13	208
				49018	63159	1.74	174	1545.64	2	15	348
				50928	65535	2.23	223	1643.42	2	16	446
				50994	65535	3.28	328	1643.42	2	16	656
				52186	65535	4.15	415	1643.42	2	16	830
				53078	65535	5.13	513	1643.42	2	16	1026
				53957	65535	6.13	613	1643.42	2	16	1226
				53994	65535	7.28	728	1643.42	2	16	1456
				54235	65535	8.26	826	1643.42	2	16	1652
				54846	65535	8.64	864	1643.42	2	16	1728
				55671	65535	8.76	876	1643.42	2	16	1752
				55969	65535	9.02	902	1643.42	2	16	1804
				55988	65535	9.42	942	1643.42	2	16	1884
				56010	65535	9.66	966	1643.42	2	16	1932
				55849	65535	9.68	968	1643.42	2	16	1936
				56085	65535	9.23	923	1643.42	2	16	1846
				55953	65535	9.1	910	1643.42	2	16	1820
				55471	65535	9	900	1643.42	2	16	1800
				55932	65535	8.74	874	1643.42	2	16	1748
				56197	65535	8.34	834	1643.42	2
				56670	65535	7.23	723	1643.42	2	16	1446
				56719	65535	5.86	586	1643.42	2	16	1172
				56194	65535	4.89	489	1643.42	2	16	978
				55653	65535	4.13	413	1643.42	2	16	826
				55241	65535	3.3	330	1643.42	2	16	660
				54605	65535	2.65	265	1643.42	2	16	530
				53751	65535	2.12	212	1643.42	2	16	424
				52604	65535	1.87	187	1643.42	2	16	374
				51933	65535	1.6	160	1643.42	2	16	320
				52069	65535	1.24	124	1643.42	2	16	248
				51109	65535	0.96	96	1643.42	2	16	192
				49738	62615	0.66	66	1523.25	2	15	132
				48061	56115	0.36	36	1255.76	2	12	72
				47238	56731	0.24	24	1281.11	2	12	48
				48204	57129	0.18	18	1297.49	2	12	36
				48230	54495	0.22	22	1189.09	2	11	44
				49755	63193	0.22	22	1547.04	2	15	44
				51071	65535	0.25	25	1643.42	2	16	50
				51763	62595	0.29	29	1522.43	2	15	58
				51791	65347	0.31	31	1635.68	2	16	62
				50797	65535	0.27	27	1643.42	2	16	54
				49617	65535	0.23	23	1643.42	2	16	46
				49116	57719	0.12	12	1321.77	2	13	24
				47671	56917	0.08	8	1288.77	2	12	16
				45025	46007	0.02	2	839.794	1	8	2
							0		0	0	0
							0		0	0	0
							0		0	0	0
8mg			253.01				0		0	0	0
				44058	46193	0.04	4	847.449	1	8	4	50374
				44921	46819	0.07	7	873.21	1	8	7
				48009	54959	0.25	25	1208.19	2	12	50
				51444	65535	0.34	34	1643.42	2	16	68
				53783	65535	0.39	39	1643.42	2	16	78
				55454	65535	0.44	44	1643.42	2	16	88
				56133	65535	0.51	51	1643.42	2	16	102
				55649	65535	0.62	62	1643.42	2	16	124
				53794	65535	0.76	76	1643.42	2	16	152
				51401	65535	1.06	106	1643.42	2
				49631	65535	1.71	171	1643.42	2	16	342
				50648	65535	2.09	209	1643.42	2	16	418
				51252	65535	2.75	275	1643.42	2	16	550
				51252	65535	2.75	275	1643.42	2	16	550
				51801	65535	3.53	353	1643.42	2	16	706
				52001	65535	4.71	471	1643.42	2	16	942
				51983	65535	6.64	664	1643.42	2	16	1328
				53008	65535	8.69	869	1643.42	2	16	1738
				54111	65535	10.33	1033	1643.42	2	16	2066
				55120	65535	11.39	1139	1643.42	2	16	2278
				55502	65535	12.64	1264	1643.42	2	16	2528
				55780	65535	13.56	1356	1643.42	2	16	2712
				56217	65535	14.1	1410	1643.42	2	16	2820
				56614	65535	14.08	1408	1643.42	2	16	2816
				56712	65535	13.88	1388	1643.42	2	16	2776
				56549	65535	13.86	1386	1643.42	2	16	2772
				56897	65535	13.37	1337	1643.42	2	16	2674
				56827	65535	13.37	1337	1643.42	2	16	2674
				56675	65535	13	1300	1643.42	2	16	2600
				56871	65535	12.23	1223	1643.42	2	16	2446
				5642	65535	11.51	1151	1643.42	2	16	2302
				56198	65535	9.93	993	1643.42	2	16	1986
				55598	65535	8.12	812	1643.42	2	16	1624
				54673	65535	6.69	669	1643.42	2	16	1338
				53905	65535	5.48	548	1643.42	2	16	1096
				53581	65535	4.62	462	1643.42	2	16	924
				53216	65535	3.89	389	1643.42	2	16	778
				51837	65535	3.28	328	1643.42	2	16	656
				50962	65535	2.41	241	1643.42	2	16	482
				50318	65535	1.64	164	1643.42	2	16	328
				49258	63243	1.11	111	1549.09	2	15	222
				47584	59895	0.62	62	1411.32	2	14	124
				47498	59237	0.33	33	1384.24	2	13	66
				46096	51935	0.17	17	1083.74	2	10	34
				45093	47267	0.05	5	891.646	1	8	5
							0		0	0	0
10mg			341.86				0		0	0	0
				45599	48513	0.08	8	942.922	1	9	8	68322
				44412	48807	0.11	11	955.021	1	9	11
				46179	54367	0.4	40	1183.83	2	11	80
				47871	59749	1.13	113	1405.31	2	14	226
				49726	64595	2.31	231	1604.73	2	16	462
				51831	65535	3.51	351	1643.42	2	16	702
				53894	65535	4.7	470	1643.42	2	16	940
				55212	65535	6.04	604	1643.42	2	16	1208
				56054	65535	7.26	726	1643.42	2	16	1452
				56996	65535	8.42	842	1643.42	2	16	1684
				57547	65535	9.63	963	1643.42	2	16	1926
				57603	65535	11.08	1108	1643.42	2	16	2216
				58038	65535	12.04	1204	1643.42	2	16	2408
				57998	65535	13.14	1314	1643.42	2	16	2628
				58075	65535	14.2	1420	1643.42	2	16	2840
				58133	65535	15.23	1523	1643.42	2	16	3046
				58199	65535	16.04	1604	1643.42	2	16	3208
				58385	65535	16.66	1666	1643.42	2	16	3332
				58138	65535	17.46	1746	1643.42	2	16	3492
				58409	65535	17.69	1769	1643.42	2	16	3538
				58672	65535	17.86	1786	1643.42	2	16	3572
				59102	65535	17.61	1761	1643.42	2	16	3522
				59212	65535	17.34	1734	1643.42	2	16	3468
				59513	65535	16.58	1658	1643.42	2	16	3316
				59447	65535	15.36	1536	1643.42	2	16	3072
				58450	65535	14.23	1423	1643.42	2	16	2846
				57259	65535	12.82	1282	1643.42	2	16	2564
				56152	65535	11.37	1137	1643.42	2	16	2274
				55896	65535	9.5	950	1643.42	2	16	1900
				54734	65535	8.12	812	1643.42	2	16	1624
				53652	65535	6.49	649	1643.42	2	16	1298
				53102	65535	4.94	494	1643.42	2	16	988
				52353	65535	3.76	376	1643.42	2	16	752
				51656	65535	2.74	274	1643.42	2	16	548
				50866	65535	2	200	1643.42	2	16	400
				49618	65535	1.48	148	1643.42	2	16	296
				47622	65535	1.09	109	1643.42	2	16	218
				47071	65535	0.65	65	1643.42	2	16	130
				45683	61003	0.48	48	1456.91	2	14	96
				44532	48949	0.23	23	960.864	1	9	23
				45333	47517	0.08	8	901.934	1	9	8
									0	0	0
									0	0	0
									0	0	0
