# Supplementary material for: Quantification of Calcium Amount in a New Experimental Model: A Comparison between Ultrasound and Computed Tomography
Source: PLoS One. 2016 Feb 9;11(2):e0148904. doi: 10.1371/journal.pone.0148904 (PMC4747484; doi:10.1371/journal.pone.0148904)
Supplement: S12 File — Raw data phantom 2b. US 2-10mg. (XLSX) [file pone.0148904.s012.xlsx]

## Sheet: Blad1
		name ROI's volume	Calcium volume Osirix (cm3)	CT density Osirix mean	CT density max	area surface (cm2)	area surface (mm2)	PVmaxxAREA	AGATSTONSCORE			conclusions
												Phantom hydroxyapatite 10-50mg rechts					SA	short axis
												10 tot 50mg hydroxyapatite 2%agar					LA	long axis
												mg hydroxyap
											TOTAL (SA+LA)	2	4	6	8	10		Mean SA/LA	2	4	6	8	10
Phantom hydroxyapatite 2-10mg RECHTS			0.422455								Calcium volume SA (mm3)	422.455	469.321	723.766	793.579	498.762		Volume mean SA/LA	466.307	433.113	692.83	679.729	420.404
2mg							0		22190.2		Calcium volume LA (mm3)	510.158	396.905	661.893	565.879	342.045		US score max SA+LA	11095.1	10392.1	16672.7	16111	9607.11
	SA	1		146	170	0.00321819	0.321819	54.7092
		2		141	168	0.00876499	0.876499	147.252			SHORT AXIS	2	4	6	8	10
		3		151	191	0.0024071	0.24071	45.9756			Calcium volume SA (mm3)	422.455	469.321	723.766	793.579	498.762
		4		138	152	0.00120355	0.120355	18.294			US score max SA	9998.67	11434.7	17535.3	19247.8	11665.3
		5		134	140	0.00340134	0.340134	47.6188
		6		143	163	0.00219779	0.219779	35.8239			LONG AXIS	2	4	6	8	10
		7		169	237	0.021	2.1	497.7			Calcium volume LA (mm3)	510.158	396.905	661.893	565.879	342.045
		8		176	238	0.031	3.1	737.8			US score max LA	12191.5	9349.46	15810.2	12974.2	7548.89
		9		183	243	0.037	3.7	899.1
		10		187	246	0.047	4.7	1156.2
		11		184	246	0.037	3.7	910.2
		12		192	245	0.038	3.8	931
		13		193	248	0.037	3.7	917.6
		14		187	244	0.035	3.5	854
		15		169	233	0.029	2.9	675.7
		16		165	241	0.021	2.1	506.1
		17		169	232	0.02	2	464
		18		169	237	0.016	1.6	379.2
		19		177	241	0.012	1.2	289.2
		20		175	241	0.00648871	0.648871	156.378
		21		154	210	0.011	1.1	231
		22		144	167	0.0013867	0.13867	23.1579
		23		137	149	0.0013867	0.13867	20.6618
		24					0	0
	LA	25	0.510158	138	161	0.00185765	0.185765	29.9082
		26		148	191	0.00463105	0.463105	88.4531
		27		149	184	0.00538981	0.538981	99.1726
		28		158	230	0.04	4	920
		29		168	246	0.111	11.1	2730.6
		30		171	248	0.108	10.8	2678.4
		31		169	244	0.122	12.2	2976.8
		32		164	235	0.088	8.8	2068
		33		165	234	0.014	1.4	327.6
		34		144	174	0.00586077	0.586077	101.977
		35		147	190	0.00507584	0.507584	96.441
		36		141	167	0.00256409	0.256409	42.8202
		37		147	176	0.00177916	0.177916	31.3133
							0	0
							0	0
							0	0
4mg			0.469321				0	0	20784.2
		1		144	160	0.00601775	0.601775	96.284
name osirix		2		139	147	0.00107273	0.107273	15.7691
phantom hydroxyapat 4R 4R		3		145	172	0.00112506	0.112506	19.351
		4		168	218	0.00510201	0.510201	111.224
		5		170	236	0.014	1.4	330.4
		6		171	244	0.024	2.4	585.6
		7		177	243	0.033	3.3	801.9
		8		179	244	0.032	3.2	780.8
		9		183	245	0.046	4.6	1127
		10		184	248	0.06	6	1488
		11		188	248	0.054	5.4	1339.2
		12		184	247	0.063	6.3	1556.1
		13		185	248	0.044	4.4	1091.2
		14		179	248	0.038	3.8	942.4
		15		176	248	0.024	2.4	595.2
		16		176	248	0.011	1.1	272.8
		17		168	239	0.00601775	0.601775	143.824
		18		160	208	0.0037938	0.37938	78.911
		19		149	184	0.00319202	0.319203	58.7333
		20					0	0
		21					0	0
		22	0.396905	146	178	0.00243326	0.243327	43.3121
		23		156	224	0.012	1.2	268.8
		24		151	192	0.014	1.4	268.8
		25		162	221	0.048	4.8	1060.8
		26		171	243	0.087	8.7	2114.1
		27		186	244	0.1	10	2440
		28		173	246	0.077	7.7	1894.2
		29		167	240	0.037	3.7	888
		30		149	191	0.01	1	191
		31		140	168	0.00400311	0.400311	67.2523
		32		158	207	0.00546831	0.546831	113.194
		33					0	0
		34					0	0
							0	0
							0	0
							0	0
							0	0
6mg			0.723766				0	0
		1					0	0	33345.5
name osirix		2		138	147	0.00232861	0.232861	34.2306
phantom hydroxyapat 6R 6R		3		160	212	0.017	1.7	360.4
		4		179	242	0.025	2.5	605
		5		179	246	0.037	3.7	910.2
		6		191	247	0.046	4.6	1136.2
		7		187	246	0.049	4.9	1205.4
		8		185	246	0.052	5.2	1279.2
		9		186	247	0.057	5.7	1407.9
		10		183	247	0.057	5.7	1407.9
		11		190	246	0.058	5.8	1426.8
		12		197	248	0.053	5.3	1314.4
		13		190	248	0.058	5.8	1438.4
		14		188	247	0.049	4.9	1210.3
		15		189	246	0.042	4.2	1033.2
		16		186	244	0.04	4	976
		17		184	243	0.031	3.1	753.3
		18		164	240	0.017	1.7	408
		19		144	189	0.00465722	0.465722	88.0214
		20		147	187	0.00907896	0.907896	169.776
		21		144	180	0.00633172	0.633172	113.971
		22		145	192	0.00850335	0.850335	163.264
		23		157	206	0.00353216	0.353216	72.7625
		24		141	155	0.00133437	0.133437	20.6828
		25	0.661893	146	197	0.00627939	0.627939	123.704
		26		142	172	0.00442174	0.442174	76.0539
		27		145	183	0.017	1.7	311.1
		28		162	230	0.073	7.3	1679
		29		177	247	0.152	15.2	3754.4
		30		178	246	0.18	18	4428
		31		173	241	0.146	14.6	3518.6
		32		161	241	0.069	6.9	1662.9
		33		149	192	0.011	1.1	211.2
		34		131	134	0.00156985	0.156985	21.036
		35					0	0
		36		137	149	0.00162218	0.162218	24.1704
							0	0
							0	0
							0	0
							0	0
							0	0
							0	0
8mg			0.793579				0	0
		1		138	148	0.00172683	0.172683	25.5571	32222
name osirix		2					0	0
phantom hydroxyapat 8R 8R		3					0	0
		4		144	172	0.00376764	0.376764	64.8033
		5		166	232	0.018	1.8	417.6
		6		174	245	0.031	3.1	759.5
		7		189	245	0.037	3.7	906.5
		8		185	246	0.034	3.4	836.4
		9		183	245	0.032	3.2	784
		10		172	273	0.043	4.3	1173.9
		11		179	244	0.042	4.2	1024.8
		12		187	244	0.047	4.7	1146.8
		13		186	244	0.047	4.7	1146.8
		14		179	243	0.046	4.6	1117.8
		15		177	241	0.046	4.6	1108.6
		16		180	245	0.044	4.4	1078
		17		176	245	0.048	4.8	1176
		18		181	241	0.045	4.5	1084.5
		19		177	240	0.047	4.7	1128
		20		183	243	0.052	5.2	1263.6
		21		165	237	0.04	4	948
		22		173	233	0.03	3	699
		23		167	237	0.024	2.4	568.8
		24		166	233	0.016	1.6	372.8
		25		171	243	0.011	1.1	267.3
		26		152	184	0.00808472	0.808472	148.759
		27					0	0
		28					0	0
		29	0.565879	159	218	0.00368914	0.368914	80.4233
		30		160	233	0.00771842	0.771842	179.839
		31		146	170	0.00151752	0.151752	25.7978
		32					0	0
		33		151	194	0.018	1.8	349.2
		34		151	194	0.02	2	388
		35		155	216	0.078	7.8	1684.8
		36		161	224	0.114	11.4	2553.6
		37		167	241	0.159	15.9	3831.9
		38		164	240	0.116	11.6	2784
		39		166	234	0.04	4	936
		40		154	202	0.0079539	0.79539	160.669
		41					0	0
		42					0	0
							0	0
							0	0
							0	0
							0	0
10mg			0.498762				0	0
		1					0	0	19214.2
name osirix		2					0	0
phantom hydroxyapat 10R 10R		3		138	152	0.0010204	0.10204	15.5101
		4					0	0
		5		159	196	0.00701199	0.701199	137.435
		6		163	231	0.017	1.7	392.7
		7		164	246	0.029	2.9	713.4
		8		174	243	0.034	3.4	826.2
		9		168	243	0.037	3.7	899.1
		10		173	246	0.041	4.1	1008.6
		11		173	242	0.035	3.5	847
		12		169	236	0.037	3.7	873.2
		13		175	246	0.04	4	984
		14		171	236	0.034	3.4	802.4
		15		165	233	0.04	4	932
		16		164	229	0.037	3.7	847.3
		17		158	208	0.032	3.2	665.6
		18		165	232	0.03	3	696
		19		161	220	0.026	2.6	572
		20		159	210	0.016	1.6	336
		21		151	204	0.00572995	0.572995	116.891
		22					0	0
		23					0	0
		24					0	0
		25					0	0
		26					0	0
		27	0.342045	148	170	0.00122971	0.122971	20.9052
		28		161	199	0.00206697	0.206697	41.1326
		29		146	165	0.00104657	0.104657	17.2683
		30		155	201	0.00347983	0.347983	69.9446
		31		148	191	0.031	3.1	592.1
		32		151	208	0.072	7.2	1497.6
		33		158	239	0.121	12.1	2891.9
		34		153	219	0.094	9.4	2058.6
		35		143	169	0.00915745	0.915745	154.761
		36		142	168	0.00206697	0.206697	34.725
		37					0	0
		38					0	0
		39		145	168	0.0020408	0.20408	34.2855
		40		161	230	0.00410777	0.410777	94.4787
		41		152	192	0.00214546	0.214546	41.1928
								0
							0	0
