# Supplementary material for: Quantification of Calcium Amount in a New Experimental Model: A Comparison between Ultrasound and Computed Tomography
Source: PLoS One. 2016 Feb 9;11(2):e0148904. doi: 10.1371/journal.pone.0148904 (PMC4747484; doi:10.1371/journal.pone.0148904)
Supplement: S13 File — raw data reproducibility interstudy. between phantoms 1b vs 3a. US 10-50mg. (XLSX) [file pone.0148904.s013.xlsx]

## Sheet: Blad1
		nr image	Calcium volume ECHO Osirix (cm3)	ECHO density Osirix mean	ECHO density max	area surface (cm2)	area surface (mm2)	PVmaxxAREA	US score			Conclusion
												Phantom hydroxyapatite 10-50mg LINKS					SA	short axis		threshold 130PV
												10 tot 50mg hydroxyapatite 2%agar					LA	long axis
												mg hydroxyap																50mg CaCL m/z patter. 2%agar
											TOTAL (SA+LA)	10	20	30	40	50		Mean SA/LA	10	20	30	40	50					1,2,3 met pattex	4,5 zonder pattex
Phantom nr5 hydroxyapatite 10-50mg RECHTS			1.55112								Calcium volume SA (mm3)	1551.12	1606.59	2163.29	1932.84	3405.27		Volume mean SA/LA	1569.22	1651.07	2374.84	2836.47	3242.8				5	1	2	3	4	5
10mg	short axis	1		145	181.33	0.00567619	0.567619	102.926	77261		Calcium volume LA (mm3)	1587.32	1695.55	2586.39	3740.09	3080.32		US score max SA+LA	38630.5	40490.9	58836.4	70296.7	80516.5
		2		150	209	0.00907896	0.907896	189.75
		3		153	224	0.011	0.014	3.136			SHORT AXIS	10	20	30	40	50
		4		147	191	0.00944525	0.944525	180.404			Calcium volume SA (mm3)	1551.12	1606.59	2163.29	1932.84	3405.27
		5		166	234	0.018	1.8	421.2			US score max SA	38240.5	39644.5	53589.4	47646.3	84574.4
		6		175	247	0.036	3.6	889.2
		7		184	250	0.06	6	1500			LONG AXIS	10	20	30	40	50
		8		189	249	0.084	8.4	2091.6			Calcium volume LA (mm3)	1587.32	1695.55	2586.39	3740.09	3080.32
		9		200	250	0.094	9.4	2350			US score max LA	39020.5	41337.4	64083.4	92947	76458.7
		10		200	250	0.085	8.5	2125
		11		199	249	0.089	8.9	2216.1
		12		202	250	0.087	8.7	2175
		13		500	250	0.082	8.2	2050
		14		205	249	0.079	7.9	1967.1
		15		201	249	0.083	8.3	2066.7
		16		203	250	0.078	7.8	1950
		17		195	251	0.09	9	2259
		18		197	249	0.091	9.1	2265.9
		19		194	249	0.081	8.1	2016.9
		20		197	250	0.075	7.5	1875
		21		196	249	0.083	8.3	2066.7
		22		193	251	0.084	8.4	2108.4
		23		179	249	0.066	6.6	1643.4
		24		175	250	0.044	4.4	1100
		25		164	239	0.022	2.2	525.8
		26		154	206	0.00491886	0.491886	101.328
		27					0	0
		28					0	0
	long axis	29	1.58732	136	147	0.00368914	0.368914	54.2304
		30		141	167	0.021	2.1	350.7
		31		167	247	0.13	13	3211
		32		191	250	0.233	23.3	5825
		33		199	250	0.282	28.2	7050
		34		203	249	0.275	27.5	6847.5
		35		195	249	0.284	28.4	7071.6
		36		179	246	0.234	23.4	5756.4
		37		157	237	0.111	11.1	2630.7
		38		140	165	0.013	1.3	214.5
		39		134	141	0.000627939	0.0627939	8.85394
		40					0	0
							0	0
20mg			1.60659				0	0	80981.9
		1					0	0
		2		135	146	0.001753	0.1753	25.5938
		3		135	142	0.00128204	0.128204	18.205
		4		151	223	0.012	1.2	267.6
		5		169	246	0.038	3.8	934.8
		6		178	246	0.062	6.2	1525.2
		7		194	249	0.085	8.5	2116.5
		8		200	249	0.104	10.4	2589.6
		9		195	248	0.107	10.7	2653.6
		10		196	249	0.102	10.2	2539.8
		11		196	248	0.104	10.4	2579.2
		12		196	250	0.107	10.7	2675
		13		199	249	0.095	9.5	2365.5
		14		192	248	0.106	10.6	2628.8
		15		192	246	0.095	9.5	2337
		16		194	248	0.114	11.4	2827.2
		17		201	248	0.099	9.9	2455.2
		18		198	250	0.09	9	2250
		19		195	248	0.091	9.1	2256.8
		20		196	247	0.073	7.3	1803.1
		21		188	245	0.06	6	1470
		22		179	245	0.044	4.4	1078
		23		142	162	0.011	1.1	178.2
		24		136	148	0.0021193	0.21193	31.3656
		25		138	157	0.00243326	0.243327	38.2023
		26					0	0
		27		146	178	0.00426476	0.426476	75.9126
		28	1.69555	157	218	0.022	2.2	479.6
		29		143	184	0.00366298	0.366298	67.3988
		30		158	221	0.091	9.1	2011.1
		31		181	247	0.279	27.9	6891.3
		32		198	249	0.363	36.3	9038.7
		33		198	249	0.366	36.6	9113.4
		34		190	248	0.29	29	7192
		35		168	245	0.202	20.2	4949
		36		150	208	0.057	5.7	1185.6
		37		142	183	0.00895808	0.895808	163.933
		38		147	209	0.0065672	0.65672	137.254
		39		137	154	0.00209313	0.209313	32.2342
							0	0
							0	0
							0	0
							0	0
30mg			2.16329				0	0
		1					0	0	117673
		2					0	0
		3		142	174	0.00567762	0.567762	98.7906
		4		151	189	0.012	1.2	226.8
		5		174	242	0.026	2.6	629.2
		6		187	250	0.046	4.6	1150
		7		189	250	0.063	6.3	1575
		8		196	247	0.078	7.8	1926.6
		9		201	249	0.093	9.3	2315.7
		10		193	250	0.111	11.1	2775
		11		200	248	0.12	12	2976
		12		199	249	0.119	11.9	2963.1
		13		198	250	0.132	13.2	3300
		14		200	248	0.138	13.8	3422.4
		15		200	249	0.143	14.3	3560.7
		16		199	249	0.147	14.7	3660.3
		17		197	249	0.132	13.2	3286.8
		18		197	250	0.148	14.8	3700
		19		198	249	0.143	14.3	3560.7
		20		200	249	0.126	12.6	3137.4
		21		201	249	0.116	11.6	2888.4
		22		198	247	0.102	10.2	2519.4
		23		189	247	0.078	7.8	1926.6
		24		179	249	0.047	4.7	1170.3
		25		161	230	0.029	2.9	667
		26		147	178	0.008608	0.8608	153.222
		27					0	0
		28	2.58639				0	0
		29		143	172	0.00429092	0.429092	73.8038
		30		143	202	0.016	1.6	323.2
		31		144	186	0.04	4	744
		32		168	244	0.231	23.1	5636.4
		33		193	249	0.364	36.4	9063.6
		34		193	249	0.507	50.7	12624.3
		35		201	249	0.514	51.4	12798.6
		36		192	250	0.487	48.7	12175
		37		166	244	0.316	31.6	7710.4
		38		149	288	0.093	9.3	2678.4
		39		141	166	0.00316586	0.316586	52.5533
		40		139	159	0.00457872	0.457872	72.8017
		41		158	205	0.00635789	0.635789	130.337
							0	0
40mg			1.93284				0	0
		1					0	0	140593
		2					0	0
		3		150	178	0.00512817	0.512817	91.2815
		4		151	197	0.01	1	197
		5		176	246	0.045	4.5	1107
		6		181	245	0.086	8.6	2107
		7		187	248	0.106	10.6	2628.8
		8		189	250	0.119	11.9	2975
		9		191	248	0.123	12.3	3050.4
		10		194	247	0.123	12.3	3038.1
		11		187	249	0.118	11.8	2938.2
		12		188	247	0.126	12.6	3112.2
		13		185	248	0.137	13.7	3397.6
		14		193	249	0.121	12.1	3012.9
		15		190	250	0.114	11.4	2850
		16		183	251	0.123	12.3	3087.3
		17		181	247	0.121	12.1	2988.7
		18		186	246	0.112	11.2	2755.2
		19		182	246	0.102	10.2	2509.2
		20		181	243	0.092	9.2	2235.6
		21		178	242	0.07	7	1694
		22		178	244	0.046	4.6	1122.4
		23		167	232	0.029	2.9	672.8
		24		140	162	0.00355832	0.355832	57.6448
		25		140	156	0.00115122	0.115122	17.9591
		26	3.74009				0	0
		27					0	0
		28					0	0
		29		146	171	0.00117739	0.117739	20.1333
		30		154	234	0.018	1.8	421.2
		31		154	217	0.078	7.8	1692.6
		32		165	248	0.362	36.2	8977.6
		33		188	250	0.548	54.8	13700
		34		199	250	0.617	61.7	15425
		35		202	250	0.666	66.6	16650
		36		200	250	0.611	61.1	15275
		37		186	249	0.461	46.1	11478.9
		38		179	248	0.286	28.6	7092.8
		39		175	247	0.082	8.2	2025.4
		40		146	190	0.00991621	0.991621	188.408
		41					0	0
							0	0
							0	0
							0	0
							0	0
							0	0
50mg			3.40527				0	0
		1		175	247	0.024	2.4	592.8	161033
		2		159	238	0.026	2.6	618.8
		3		166	247	0.047	4.7	1160.9
		4		163	249	0.086	8.6	2141.4
		5		175	248	0.14	14	3472
		6		187	248	0.16	16	3968
		7		194	248	0.179	17.9	4439.2
		8		196	248	0.184	18.4	4563.2
		9		195	249	0.177	17.7	4407.3
		10		188	249	0.197	19.7	4905.3
		11		186	249	0.205	20.5	5104.5
		12		189	250	0.223	22.3	5575
		13		193	250	0.225	22.5	5625
		14		192	250	0.224	22.4	5600
		15		189	250	0.21	21	5250
		16		187	249	0.194	19.4	4830.6
		17		192	250	0.177	17.7	4425
		18		196	248	0.15	15	3720
		19		198	249	0.148	14.8	3685.2
		20		195	249	0.16	16	3984
		21		200	249	0.114	11.4	2838.6
		22		186	248	0.08	8	1984
		23		169	242	0.047	4.7	1137.4
		24		147	191	0.021	2.1	401.1
	short axis	25		155	202	0.00269491	0.269491	54.4371
		26		153	198	0.00457872	0.457872	90.6588
	long axis	27	3.08032				0	0
		28		159	229	0.054	5.4	1236.6
		29		169	246	0.215	21.5	5289
		30		182	251	0.344	34.4	8634.4
		31		197	251	0.508	50.8	12750.8
		32		194	249	0.526	52.6	13097.4
		33		189	249	0.654	65.4	16284.6
		34		183	249	0.408	40.8	10159.2
		35		176	248	0.195	19.5	4836
		36		162	243	0.066	6.6	1603.8
		37		166	243	0.052	5.2	1263.6
		38		162	238	0.029	2.9	690.2
		39		148	193	0.00510201	0.510201	98.4688
		40		156	230	0.016	1.6	368
		41		146	182	0.00402928	0.402928	73.3329
		42		142	175	0.00418626	0.418626	73.2596
							0	0
							0	0
							0	0
							0	0
							0	0
