# Supplementary material for: Quantification of Calcium Amount in a New Experimental Model: A Comparison between Ultrasound and Computed Tomography
Source: PLoS One. 2016 Feb 9;11(2):e0148904. doi: 10.1371/journal.pone.0148904 (PMC4747484; doi:10.1371/journal.pone.0148904)
Supplement: S14 File — Raw data reproducibility interstudy. between phantoms 2b vs 3b. US 2-10mg. (XLSX) [file pone.0148904.s014.xlsx]

## Sheet: Blad1
		nr image	Calcium volume ECHO Osirix (cm3)	ECHO density Osirix mean	ECHO density max	area surface (cm2)	area surface (mm2)	PVmaxxAREA	US score			Conclusions
												Phantom hydroxyapatite 2-10mg LINKS					SA	short axis		thrreshold 130PV
												10 tot 50mg hydroxyapatite 2%agar					LA	long axis
												mg hydroxyap
											TOTAL (SA+LA)	2	4	6	8	10		Mean SA/LA	2	4	6	8	10
Phantom nr5 hydroxyapatite 2-10mg LINKS			1.23718								Calcium volume SA (mm3)	1237.18	1421.24	1286.98	1281.61	1241.46		Volume mean SA/LA	1383.55	1526.51	1363.33	1470.93	1273.97
2mg	short axis	1		135	143	0.00112506	0.112506	16.0884	67307.3		Calcium volume LA (mm3)	1529.91	1631.78	1439.67	1660.25	1306.47		US score max SA+LA	33653.7	37276.6	33133	35902.7	31019.7
		2		139	163	0.0062009	0.62009	101.075
		3		150	214	0.018	0.014	2.996			SHORT AXIS	2	4	6	8	10
		4		154	216	0.035	3.5	756			Calcium volume SA (mm3)	1237.18	1421.24	1286.98	1281.61	1241.46
		5		176	247	0.055	5.5	1358.5			US score max SA	29860	34546.6	31076.4	31399.3	30451.9
		6		181	247	0.054	5.4	1333.8
		7		181	248	0.054	5.4	1339.2			LONG AXIS	2	4	6	8	10
		8		180	248	0.068	6.8	1686.4			Calcium volume LA (mm3)	1529.91	1631.78	1439.67	1660.25	1306.47
		9		174	247	0.071	7.1	1753.7			US score max LA	37447.3	40006.6	35189.6	40406	31587.6
		10		184	247	0.081	8.1	2000.7
		11		192	249	0.085	8.5	2116.5
		12		188	249	0.092	9.2	2290.8
		13		192	248	0.086	8.6	2132.8
		14		184	247	0.082	8.2	2025.4
		15		185	248	0.089	8.9	2207.2
		16		191	248	0.076	7.6	1884.8
		17		189	248	0.07	7	1736
		18		176	247	0.08	8	1976
		19		181	249	0.047	4.7	1170.3
		20		160	240	0.039	3.9	936
		21		153	237	0.03	3	711
		22		141	171	0.0044479	0.44479	76.0591
		23		147	190	0.011	1.1	209
		24		134	165	0.0024071	0.24071	39.7172
	long axis	25	1.52991	145	182	0.021	2.1	382.2
		26		150	217	0.023	2.3	499.1
		27		158	246	0.091	9.1	2238.6
		28		174	249	0.179	17.9	4457.1
		29		185	249	0.269	26.9	6698.1
		30		191	250	0.334	33.4	8350
		31		183	248	0.269	26.9	6671.2
		32		170	246	0.197	19.7	4846.2
		33		154	237	0.102	10.2	2417.4
		34		139	173	0.013	1.3	224.9
		35		143	196	0.00944525	0.944525	185.127
		36		156	229	0.017	1.7	389.3
		37		139	161	0.00546831	0.546831	88.0397
		38					0	0
		39					0	0
		40					0	0
							0	0
4mg			1.42124				0	0	74553.2
		1					0	0
		2		137	154	0.00146519	0.146519	22.564
		3		142	176	0.00677651	0.677651	119.267
		4		168	238	0.014	1.4	333.2
		5		169	247	0.04	4	988
		6		177	247	0.05	5	1235
		7		178	247	0.056	5.6	1383.2
		8		186	248	0.068	6.8	1686.4
		9		185	248	0.07	7	1736
		10		188	248	0.073	7.3	1810.4
		11		189	249	0.071	7.1	1767.9
		12		196	248	0.067	6.7	1661.6
		13		191	250	0.079	7.9	1975
		14		186	247	0.097	9.7	2395.9
		15		185	245	0.085	8.5	2082.5
		16		189	247	0.08	8	1976
		17		187	252	0.082	8.2	2066.4
		18		189	247	0.082	8.2	2025.4
		19		181	248	0.074	7.4	1835.2
		20		176	241	0.058	5.8	1397.8
		21		171	243	0.049	4.9	1190.7
		22		174	247	0.042	4.2	1037.4
		23		164	244	0.052	5.2	1268.8
		24		155	238	0.036	3.6	856.8
		25		146	200	0.026	2.6	520
		26		143	196	0.046	4.6	901.6
		27		143	171	0.016	1.6	273.6
		28	1.63178	141	156	0.00222395	0.222395	34.6936
		29		142	211	0.015	1.5	316.5
		30		156	223	0.082	8.2	1828.6
		31		175	246	0.179	17.9	4403.4
		32		181	250	0.224	22.4	5600
		33		185	250	0.294	29.4	7350
		34		183	250	0.305	30.5	7625
		35		182	248	0.274	27.4	6795.2
		36		166	246	0.178	17.8	4378.8
		37		149	220	0.066	6.6	1452
		38		136	153	0.00651487	0.651487	99.6775
		39		153	203	0.00604392	0.604392	122.692
							0	0
							0	0
							0	0
							0	0
6mg			1.28698				0	0
		1		138	165	0.00287806	0.287806	47.4879	66266
		2		142	165	0.0089743	0.89743	148.076
		3		136	162	0.00512817	0.512817	83.0764
		4		146	186	0.02	2	372
		5		164	235	0.045	4.5	1057.5
		6		177	244	0.075	7.5	1830
		7		189	249	0.068	6.8	1693.2
		8		192	249	0.066	6.6	1643.4
		9		195	249	0.059	5.9	1469.1
		10		196	249	0.067	6.7	1668.3
		11		195	248	0.066	6.6	1636.8
		12		188	248	0.073	7.3	1810.4
		13		182	246	0.076	7.6	1869.6
		14		184	248	0.074	7.4	1835.2
		15		180	248	0.086	8.6	2132.8
		16		183	247	0.08	8	1976
		17		182	249	0.086	8.6	2141.4
		18		177	245	0.089	8.9	2180.5
		19		168	237	0.082	8.2	1943.4
		20		161	242	0.05	5	1210
		21		153	232	0.038	3.8	881.6
		22		150	217	0.032	3.2	694.4
		23		147	209	0.023	2.3	480.7
		24		143	181	0.015	1.5	271.5
		25	1.43967	140	161	0.00177916	0.177916	28.6445
		26		153	218	0.00889581	0.889581	193.929
		27		157	227	0.055	5.5	1248.5
		28		178	247	0.144	14.4	3556.8
		29		179	248	0.29	29	7192
		30		184	249	0.427	42.7	10632.3
		31		172	249	0.273	27.3	6797.7
		32		164	242	0.145	14.5	3509
		33		148	227	0.044	4.4	998.8
		34		141	175	0.017	1.7	297.5
		35		149	237	0.02	2	474
		36		141	186	0.014	1.4	260.4
		37					0	0
		38					0	0
		39					0	0
		40					0	0
		41					0	0
							0	0
8mg			1.28161				0	0
		1					0	0	71805.3
		2		151	204	0.008608	0.8608	175.603
		3		153	218	0.012	1.2	261.6
		4		151	224	0.012	1.2	268.8
		5		164	233	0.015	1.5	349.5
		6		174	245	0.022	2.2	539
		7		169	244	0.029	2.9	707.6
		8		182	247	0.031	3.1	765.7
		9		175	247	0.043	4.3	1062.1
		10		185	249	0.049	4.9	1220.1
		11		185	248	0.058	5.8	1438.4
		12		187	247	0.061	6.1	1506.7
		13		187	247	0.069	6.9	1704.3
		14		191	249	0.074	7.4	1842.6
		15		194	247	0.076	7.6	1877.2
		16		191	248	0.074	7.4	1835.2
		17		185	248	0.084	8.4	2083.2
		18		186	248	0.076	7.6	1884.8
		19		180	246	0.088	8.8	2164.8
		20		186	248	0.08	8	1984
		21		191	246	0.062	6.2	1525.2
		22		190	247	0.059	5.9	1457.3
		23		183	248	0.054	5.4	1339.2
		24		175	248	0.046	4.6	1140.8
		25		169	244	0.044	4.4	1073.6
		26		162	228	0.025	2.5	570
		27		147	219	0.02	2	438
		28		146	184	0.01	1	184
		29	1.66025	142	196	0.011	1.1	215.6
		30		146	197	0.00975922	0.975923	192.257
		31		141	168	0.00625323	0.625323	105.054
		32		146	197	0.025	2.5	492.5
		33		159	245	0.074	7.4	1813
		34		167	245	0.193	19.3	4728.5
		35		193	249	0.281	28.1	6996.9
		36		199	249	0.352	35.2	8764.8
		37		189	248	0.296	29.6	7340.8
		38		171	247	0.232	23.2	5730.4
		39		155	228	0.126	12.6	2872.8
		40		146	208	0.033	3.3	686.4
		41		155	233	0.016	1.6	372.8
				145	180	0.00523283	0.523283	94.1909
							0	0
							0	0
							0	0
							0	0
10mg			1.24146				0	0
		1		150	188	0.00784924	0.784924	147.566	62039.4
		2		147	187	0.0096284	0.96284	180.051
		3		143	173	0.00593926	0.593926	102.749
		4		148	217	0.012	1.2	260.4
		5		158	238	0.015	1.5	357
		6		165	242	0.032	3.2	774.4
		7		169	244	0.043	4.3	1049.2
		8		176	248	0.052	5.2	1289.6
		9		190	245	0.053	5.3	1298.5
		10		186	249	0.062	6.2	1543.8
		11		183	245	0.066	6.6	1617
		12		190	248	0.066	6.6	1636.8
		13		188	247	0.065	6.5	1605.5
		14		184	247	0.067	6.7	1654.9
		15		188	249	0.063	6.3	1568.7
		16		189	247	0.061	6.1	1506.7
		17		190	247	0.057	5.7	1407.9
		18		189	248	0.065	6.5	1612
		19		193	247	0.072	7.2	1778.4
		20		194	249	0.074	7.4	1842.6
		21		189	250	0.08	8	2000
		22		185	248	0.07	7	1736
		23		179	249	0.062	6.2	1543.8
		24		175	247	0.035	3.5	864.5
	short axis	25		179	243	0.024	2.4	583.2
		26		158	226	0.021	2.1	474.6
		27		141	153	0.00104657	0.104657	16.0125
		28					0	0
		29	1.30647	152	190	0.00478804	0.478804	90.9727
		30		142	177	0.013	1.3	230.1
	long	31		147	192	0.031	3.1	595.2
		32		171	248	0.14	14	3472
		33		185	247	0.23	23	5681
		34		188	248	0.305	30.5	7564
		35		187	249	0.303	30.3	7544.7
		36		170	248	0.189	18.9	4687.2
		37		144	195	0.051	5.1	994.5
		38		143	184	0.012	1.2	220.8
		39		149	175	0.019	1.9	332.5
		40		146	201	0.0086865	0.86865	174.599
		41					0	0
		42					0	0
							0	0
							0	0
							0	0
							0	0
							0	0
							0	#REF!
							0	#REF!
							0	#REF!
							0	#REF!
							0	#REF!
							0	#REF!
							0	#REF!
							0	#REF!
							0	#REF!
							0	#REF!
							0	#REF!
							0	#REF!
							0	#REF!
							0	#REF!
							0	#REF!
							0	#REF!
							0	#REF!
							0	#REF!
							0	#REF!
							0	#REF!
							0	#REF!
							0	#REF!
							0	#REF!
							0	#REF!
							0	#REF!
							0	#REF!
							0	#REF!
							0	#REF!
							0	#REF!
50mg							0	#REF!
							0	#REF!	#REF!
							0	#REF!
							0	#REF!
							0	#REF!
							0	#REF!
							0	#REF!
							0	#REF!
							0	#REF!
							0	#REF!
							0	#REF!
							0	#REF!
							0	#REF!
							0	#REF!
							0	#REF!
							0	#REF!
							0	#REF!
							0	#REF!
							0	#REF!
							0	#REF!
							0	#REF!
							0	#REF!
							0	#REF!
							0	#REF!
							0	#REF!
							0	#REF!
							0	#REF!
							0	#REF!
							0	#REF!
							0	#REF!
							0	#REF!
							0	#REF!
							0	#REF!
							0	#REF!
							0	#REF!
							0	#REF!
							0	#REF!
							0	#REF!
							0	#REF!
							0	#REF!
							0	#REF!
							0	#REF!
							0	#REF!
							0	#REF!
							0	#REF!
							0	#REF!
							0	#REF!
							0	#REF!
							0	#REF!
							0	#REF!
							0	#REF!
							0	#REF!
							0	#REF!
							0	#REF!
							0	#REF!
							0	#REF!
							0	#REF!
							0	#REF!
							0	#REF!
							0	#REF!
							0	#REF!
							0	#REF!
							0	#REF!
Phantom hydroxyapatite 10-50mg RECHTS
10 mg
20mg
30 mg
40 mg
50mg CaCl
Phantom hydroxyapatite 50mg m.z. pattex
1,2,3 met pattex. 4,5 zonder pattex
1.
2
3
4
5
Phantom CaCl 50mg m.z pattex
1,2,3 met pattex. 4,5 zonder pattex
1
2
3
4
5
