# Supplementary material for: Quantification of Calcium Amount in a New Experimental Model: A Comparison between Ultrasound and Computed Tomography
Source: PLoS One. 2016 Feb 9;11(2):e0148904. doi: 10.1371/journal.pone.0148904 (PMC4747484; doi:10.1371/journal.pone.0148904)
Supplement: S15 File — raw data reproducibility interstudy. same phantom 3a vs 3a. US 10-50mg. (XLSX) [file pone.0148904.s015.xlsx]

## Sheet: Blad1
		nr image	Calcium volume ECHO Osirix (cm3)	ECHO density Osirix mean	ECHO density max	area surface (cm2)	area surface (mm2)	PVmaxxAREA	GC score			Conclusions
												Phantom hydroxyapatite 10-50mg					SA	short axis		threshold 130PV
												10 tot 50mg hydroxyapatite 2%agar					LA	long axis
												mg hydroxyap
											TOTAL (SA+LA)	10	20	30	40	50		Mean SA/LA	10	20	30	40	50
Phantom nr5 hydroxyapatite 10-50mg			1.66974								Calcium volume SA (mm3)	1669.74	1834.31	2229.05	2335.82	2766.98		Volume mean SA/LA	1622.87	1894.07	2139.25	2700.99	3113.46
10mg	short axis	1		139	157	0.00112506	0.112506	17.6634	78444		Calcium volume LA (mm3)	1576	1953.82	2049.44	3066.17	3459.94		GC score max SA+LA	39222	46544.4	52529.8	66592.3	75801.4
		2		134	140	0.0016745	0.167451	23.4431
		3		133	141	0.000732596	0.014	1.974			SHORT AXIS	10	20	30	40	50
		4		147	180	0.015	1.5	270			Calcium volume SA (mm3)	1669.74	1834.31	2229.05	2335.82	2766.98
		5		172	243	0.048	4.8	1166.4			GC score max SA	40235.3	45328.5	55095.4	57376.3	66998.5
		6		181	245	0.064	6.4	1568
		7		191	249	0.086	8.6	2141.4			LONG AXIS	10	20	30	40	50
		8		196	249	0.099	9.9	2465.1			Calcium volume LA (mm3)	1576	1953.82	2049.44	3066.17	3459.94
		9		197	248	0.092	9.2	2281.6			GC score max LA	38208.6	47760.4	49964.2	75808.4	84604.4
		10		201	248	0.092	9.2	2281.6
		11		195	249	0.091	9.1	2265.9
		12		195	249	0.094	9.4	2340.6
		13		198	247	0.085	8.5	2099.5
		14		197	248	0.088	8.8	2182.4
		15		195	248	0.09	9	2232
		16		191	248	0.091	9.1	2256.8
		17		194	249	0.085	8.5	2116.5
		18		195	249	0.075	7.5	1867.5
		19		191	247	0.081	8.1	2000.7
		20		187	250	0.082	8.2	2050
		21		176	246	0.066	6.6	1623.6
		22		150	231	0.029	2.9	669.9
		23		154	215	0.03	3	645
		24		151	193	0.031	3.1	598.3
		25		154	218	0.048	4.8	1046.4
		26		154	210	0.038	3.8	798
		27		152	196	0.043	4.3	842.8
		28		141	165	0.023	2.3	379.5
		29		130	131	5.2328e-05	0.0052328	0.685497
		30		131	132	0.000156985	0.0156985	2.0722
	long axis	31	1.576	134	144	0.000601775	0.0601775	8.66556
		32		158	215	0.00839869	0.839869	180.572
		33		144	190	0.018	1.8	342
		34		156	219	0.078	7.8	1708.2
		35		181	247	0.204	20.4	5038.8
		36		192	248	0.286	28.6	7092.8
		37		197	249	0.295	29.5	7345.5
		38		194	248	0.293	29.3	7266.4
		39		181	249	0.231	23.1	5751.9
		40		156	234	0.094	9.4	2199.6
		41		147	200	0.038	3.8	760
		42		139	163	0.016	1.6	260.8
		43		143	181	0.014	1.4	253.4
							0	0
20mg			1.83431				0	0	93088.9
phantom hydroxyap n5 20R2 2-50mg		1		137	150	0.000863417	0.0863417	12.9513
		2		142	181	0.00672418	0.672418	121.708
		3		157	229	0.00821554	0.821554	188.136
		4		169	246	0.042	4.2	1033.2
		5		176	243	0.063	6.3	1530.9
		6		186	247	0.092	9.2	2272.4
		7		198	249	0.113	11.3	2813.7
		8		198	249	0.117	11.7	2913.3
		9		198	248	0.118	11.8	2926.4
		10		196	247	0.119	11.9	2939.3
		11		200	248	0.108	10.8	2678.4
		12		197	248	0.121	12.1	3000.8
		13		191	250	0.112	11.2	2800
		14		193	249	0.108	10.8	2689.2
		15		198	249	0.117	11.7	2913.3
		16		199	250	0.117	11.7	2925
		17		201	250	0.1	10	2500
		18		201	249	0.095	9.5	2365.5
		19		200	250	0.081	8.1	2025
		20		194	249	0.076	7.6	1892.4
		21		189	247	0.063	6.3	1556.1
		22		175	237	0.038	3.8	900.6
		23		149	189	0.011	1.1	207.9
		24		142	166	0.00164834	0.164834	27.3625
		25		143	171	0.00389846	0.389846	66.6636
		26		135	144	0.00196231	0.196231	28.2573
		27	1.95382					0
		28	ECHO MISLUKT					0
		29	ECHO MISLUKT					0
		30	ECHO MISLUKT					0
		31	ECHO MISLUKT					0
		32	ECHO MISLUKT					0
		33	ECHO MISLUKT					0
		34		139	155	0.0034275	0.34275	53.1263
		35		146	194	0.045	4.5	873
		36		161	244	0.145	14.5	3538
		37		183	249	0.324	32.4	8067.6
		38		200	248	0.384	38.4	9523.2
		39		197	249	0.386	38.6	9611.4
		40		191	247	0.327	32.7	8076.9
		41		171	246	0.219	21.9	5387.4
		42		152	233	0.086	8.6	2003.8
		43		150	193	0.021	2.1	405.3
		44		140	166	0.00918361	0.918361	152.448
		45		136	162	0.00421243	0.421243	68.2413
30mg			2.22905				0	0
phantom hydroxyap n5 30R2 2-50mg		1		139	155	0.00227628	0.227628	35.2823	105060
		2		138	150	0.000915745	0.0915745	13.7362
		3		134	138	0.00044479	0.044479	6.1381
		4		165	241	0.025	2.5	602.5
		5		192	247	0.039	3.9	963.3
		6		183	249	0.071	7.1	1767.9
		7		189	249	0.088	8.8	2191.2
		8		194	249	0.101	10.1	2514.9
		9		192	248	0.121	12.1	3000.8
		10		197	250	0.123	12.3	3075
		11		201	250	0.12	12	3000
		12		200	249	0.12	12	2988
		13		201	249	0.132	13.2	3286.8
		14		200	249	0.137	13.7	3411.3
		15		199	248	0.137	13.7	3397.6
		16		194	249	0.144	14.4	3585.6
		17		193	249	0.135	13.5	3361.5
		18		195	249	0.147	14.7	3660.3
		19		198	249	0.132	13.2	3286.8
		20		201	247	0.128	12.8	3161.6
		21		199	247	0.111	11.1	2741.7
		22		191	248	0.086	8.6	2132.8
		23		176	246	0.055	5.5	1353
		24		169	241	0.041	4.1	988.1
		25		148	192	0.018	1.8	345.6
		26		136	153	0.00588693	0.588693	90.0701
		27		139	161	0.00609625	0.609625	98.1495
		28		136	147	0.00243326	0.243327	35.769
		29	2.04944	141	168	0.00907896	0.907896	152.526
		30		134	143	0.00243326	0.243327	34.7957
		31		142	176	0.032	3.2	563.2
		32		169	239	0.143	14.3	3417.7
		33		184	247	0.275	27.5	6792.5
		34		193	247	0.0367	3.67	906.49
		35		194	248	0.45	45	11160
		36		198	247	0.473	47.3	11683.1
		37		189	249	0.39	39	9711
		38		162	244	0.195	19.5	4758
		39		142	179	0.028	2.8	501.2
		40		145	180	0.00920978	0.920978	165.776
		41		152	196	0.00601775	0.601775	117.948
							0	0
40mg			2.33582				0	0
phantom hydroxyap n5 40R2 2-50mg		1		161	222	0.0086865	0.86865	192.84	133185
		2		144	170	0.00520666	0.520666	88.5133
		3		148	192	0.00881732	0.881732	169.292
		4		167	246	0.032	3.2	787.2
		5		175	249	0.093	9.3	2315.7
		6		186	247	0.121	12.1	2988.7
		7		191	247	0.12	12	2964
		8		191	249	0.146	14.6	3635.4
		9		190	248	0.151	15.1	3744.8
		10		185	246	0.149	14.9	3665.4
		11		185	248	0.132	13.2	3273.6
		12		193	248	0.131	13.1	3248.8
		13		187	246	0.139	13.9	3419.4
		14		189	249	0.13	13	3237
		15		188	247	0.121	12.1	2988.7
		16		187	248	0.129	12.9	3199.2
		17		185	247	0.15	15	3705
		18		184	247	0.129	12.9	3186.3
		19		183	244	0.118	11.8	2879.2
		20		184	240	0.105	10.5	2520
		21		175	242	0.092	9.2	2226.4
		22		187	248	0.062	6.2	1537.6
		23		183	243	0.036	3.6	874.8
		24		157	210	0.018	1.8	378
		25		140	160	0.00381996	0.381996	61.1194
		26		139	169	0.00528516	0.528516	89.3192
		27	3.06617	153	189	0.00792773	0.792774	149.834
		28		148	185	0.00706432	0.706432	130.69
		29		143	188	0.035	3.5	658
		30		173	247	0.225	22.5	5557.5
		31		183	248	0.375	37.5	9300
		32		195	249	0.573	57.3	14267.7
		33		194	250	0.624	62.4	15600
		34		188	249	0.583	58.3	14516.7
		35		174	249	0.422	42.2	10507.8
		36		170	247	0.174	17.4	4297.8
		37		154	204	0.021	2.1	428.4
		38		159	237	0.0096284	0.96284	228.193
		39		139	158	0.00402928	0.402928	63.6626
		40		142	185	0.00552063	0.552063	102.132
							0	0
							0	0
							0	0
							0	0
							0	0
							0	0
50mg			2.76698				0	0
phantom hydroxyap n5 50R2 2-50mg		1		138	159	0.00235477	0.235477	37.4409	151603
		2		140	162	0.00316586	0.316586	51.2869
		3		135	156	0.00429092	0.429092	66.9383
		4		158	218	0.011	1.1	239.8
		5		164	247	0.03	3	741
		6		169	245	0.084	8.4	2058
		7		170	246	0.134	13.4	3296.4
		8		183	247	0.164	16.4	4050.8
		9		190	246	0.184	18.4	4526.4
		10		188	248	0.176	17.6	4364.8
		11		183	248	0.149	14.9	3695.2
		12		183	247	0.135	13.5	3334.5
		13		178	247	0.154	15.4	3803.8
		14		174	249	0.172	17.2	4282.8
		15		179	248	0.18	18	4464
		16		178	249	0.183	18.3	4556.7
		17		176	247	0.17	17	4199
		18		176	247	0.146	14.6	3606.2
		19		182	248	0.131	13.1	3248.8
		20		183	145	0.123	12.3	1783.5
		21		188	248	0.124	12.4	3075.2
		22		186	247	0.121	12.1	2988.7
		23		190	247	0.093	9.3	2297.1
		24		175	246	0.061	6.1	1500.6
	short axis	25		167	240	0.025	2.5	600
		26		146	181	0.00711665	0.711665	128.811
	long axis	27		131	132	5.2328e-05	0.0052328	0.69073
		28					0	0
		29	3.45994	142	180	0.02	2	360
		30		145	181	0.028	2.8	506.8
		31		148	200	0.076	7.6	1520
		32		168	243	0.324	32.4	7873.2
		33		187	249	0.432	43.2	10756.8
		34		192	248	0.544	54.4	13491.2
		35		187	248	0.594	59.4	14731.2
		36		177	247	0.586	58.6	14474.2
		37		168	247	0.458	45.8	11312.6
		38		167	246	0.185	18.5	4551
		39		169	246	0.065	6.5	1599
		40		165	247	0.079	7.9	1951.3
		41		156	228	0.037	3.7	843.6
		42		152	206	0.022	2.2	453.2
		43		145	187	0.00371531	0.371531	69.4763
		44		144	178	0.00622707	0.622707	110.842
							0	0
							0	0
							0	0
							0	#REF!
							0	#REF!
							0	#REF!
							0	#REF!
							0	#REF!
							0	#REF!
							0	#REF!
							0	#REF!
							0	#REF!
							0	#REF!
							0	#REF!
							0	#REF!
							0	#REF!
							0	#REF!
							0	#REF!
							0	#REF!
							0	#REF!
							0	#REF!
							0	#REF!
							0	#REF!
							0	#REF!
							0	#REF!
							0	#REF!
							0	#REF!
							0	#REF!
							0	#REF!
							0	#REF!
							0	#REF!
							0	#REF!
							0	#REF!
							0	#REF!
							0	#REF!
							0	#REF!
							0	#REF!
							0	#REF!
							0	#REF!
							0	#REF!
							0	#REF!
							0	#REF!
							0	#REF!
							0	#REF!
40mg							0	#REF!
							0	#REF!	#REF!
							0	#REF!
							0	#REF!
							0	#REF!
							0	#REF!
							0	#REF!
							0	#REF!
							0	#REF!
							0	#REF!
							0	#REF!
							0	#REF!
							0	#REF!
							0	#REF!
							0	#REF!
							0	#REF!
							0	#REF!
							0	#REF!
							0	#REF!
							0	#REF!
							0	#REF!
							0	#REF!
							0	#REF!
							0	#REF!
							0	#REF!
							0	#REF!
							0	#REF!
							0	#REF!
							0	#REF!
							0	#REF!
							0	#REF!
							0	#REF!
							0	#REF!
							0	#REF!
							0	#REF!
							0	#REF!
							0	#REF!
							0	#REF!
							0	#REF!
							0	#REF!
							0	#REF!
							0	#REF!
							0	#REF!
							0	#REF!
							0	#REF!
							0	#REF!
							0	#REF!
							0	#REF!
							0	#REF!
							0	#REF!
							0	#REF!
							0	#REF!
							0	#REF!
							0	#REF!
							0	#REF!
							0	#REF!
							0	#REF!
							0	#REF!
							0	#REF!
							0	#REF!
							0	#REF!
							0	#REF!
							0	#REF!
							0	#REF!
							0	#REF!
							0	#REF!
							0	#REF!
							0	#REF!
50mg							0	#REF!
							0	#REF!	#REF!
							0	#REF!
							0	#REF!
							0	#REF!
							0	#REF!
							0	#REF!
							0	#REF!
							0	#REF!
							0	#REF!
							0	#REF!
							0	#REF!
							0	#REF!
							0	#REF!
							0	#REF!
							0	#REF!
							0	#REF!
							0	#REF!
							0	#REF!
							0	#REF!
							0	#REF!
							0	#REF!
							0	#REF!
							0	#REF!
							0	#REF!
							0	#REF!
							0	#REF!
							0	#REF!
							0	#REF!
							0	#REF!
							0	#REF!
							0	#REF!
							0	#REF!
							0	#REF!
							0	#REF!
							0	#REF!
							0	#REF!
							0	#REF!
							0	#REF!
							0	#REF!
							0	#REF!
							0	#REF!
							0	#REF!
							0	#REF!
							0	#REF!
							0	#REF!
							0	#REF!
							0	#REF!
							0	#REF!
							0	#REF!
							0	#REF!
							0	#REF!
							0	#REF!
							0	#REF!
							0	#REF!
							0	#REF!
							0	#REF!
							0	#REF!
							0	#REF!
							0	#REF!
							0	#REF!
							0	#REF!
							0	#REF!
Phantom hydroxyapatite 10-50mg RECHTS
10 mg
20mg
30 mg
40 mg
50mg CaCl
Phantom hydroxyapatite 50mg m.z. pattex
1,2,3 met pattex. 4,5 zonder pattex
1.
2
3
4
5
Phantom CaCl 50mg m.z pattex
1,2,3 met pattex. 4,5 zonder pattex
1
2
3
4
5
