# Supplementary material for: Quantification of Calcium Amount in a New Experimental Model: A Comparison between Ultrasound and Computed Tomography
Source: PLoS One. 2016 Feb 9;11(2):e0148904. doi: 10.1371/journal.pone.0148904 (PMC4747484; doi:10.1371/journal.pone.0148904)
Supplement: S16 File — Raw data reproducibility intraobserver. phantom 1a. US 10-50mg. (XLSX) [file pone.0148904.s016.xlsx]

## Sheet: Blad1
		nr image	Calcium volume ECHO Osirix (cm3)	ECHO density Osirix mean	ECHO density max	area surface (cm2)	area surface (mm2)	PVmax x AREA	GC score max					Conclusion
				1st values 3D volume								Phantom hydroxyapatite 10-50mg LINKS					SA	short axis	threshold 130PV
												10 tot 50mg hydroxyapatite 2%agar					LA	long axis
												mg hydroxyap
											TOTAL (SA+LA)	50	40	30	20	10		Mean SA/LA	50	40	30	20	10
Phantom hydroxyapatite 10-50mg LINKS			2.59236					#REF!			Calcium volume SA (mm3)	2592.36	2135.13	2570.31	1623.57	1366.49		Volume mean SA/LA	2568.01	2197.49	2553.07	1807.22	1332.89
50mg	SA	1		147	194	0.016	1.6	310.4	126516		Calcium volume LA (mm3)	2543.66	2259.84	2535.82	1990.86	1299.28		US calcium score max SALA	63257.9	54295.9	63100.2	44027.4	32442.4
		2		148	215	0.021	2.1	451.5
		3		151	227	0.031	3.1	703.7			SHORT AXIS	50	40	30	20	10
		4		157	227	0.034	3.4	771.8			Calcium volume SA (mm3)	2592.36	2135.13	2570.31	1623.57	1366.49
		5		173	246	0.068	6.8	1672.8			US score max SA	64080.5	52780.3	63514.4	39610.1	33406.8
		6		186	243	0.104	10.4	2527.2
		7		189	247	0.116	11.6	2865.2			LONG AXIS	50	40	30	20	10
		8		189	250	0.125	12.5	3125			Calcium volume LA (mm3)	2543.66	2259.84	2535.82	1990.86	1299.28
		9		191	249	0.12	12	2988			US score max LA	62435.4	55811.5	62685.9	48444.6	31478
		10		189	248	0.123	12.3	3050.4
		11		195	250	0.115	11.5	2875
		12		194	249	0.13	13	3237
		13		194	249	0.123	12.3	3062.7
		14		194	248	0.128	12.8	3174.4
		15		197	248	0.109	10.9	2703.2
		16		189	250	0.116	11.6	2900
		17		190	250	0.126	12.6	3150
		18		192	249	0.129	12.9	3212.1
		19		196	250	0.142	14.2	3550
		20		196	252	0.149	14.9	3754.8
		21		192	249	0.14	14	3486
		22		190	248	0.124	12.4	3075.2
		23		184	250	0.123	12.3	3075
		24		178	247	0.108	10.8	2667.6
		25		164	247	0.057	5.7	1407.9
		26		150	191	0.00960224	0.960224	183.403
		27		145	174	0.00575611	0.575611	100.156
		28					0	0
	LA	29	2.54366	140	159	0.00193615	0.193615	30.7847
		30		142	170	0.00188382	0.188382	32.0249
		31		142	190	0.025	2.5	475
		32		157	224	0.198	19.8	4435.2
		33		186	250	0.431	43.1	10775
		34		197	250	0.48	48	12000
		35		199	250	0.458	45.8	11450
		36		196	250	0.456	45.6	11400
		37		183	247	0.336	33.6	8299.2
		38		158	233	0.135	13.5	3145.5
		39		147	185	0.012	1.2	222
		40		147	193	0.00884348	0.884348	170.679
							0	0
40mg			2.13513				0	0	108592
		1		148	181	0.00397695	0.397695	71.9828
name osirix:		2		140	163	0.00552063	0.552063	89.9863
phantom hydroxyap 40mg L hydroxyap40L		3		144	179	0.00525899	0.525899	94.136
		4		169	243	0.053	5.3	1287.9
		5		181	246	0.065	6.5	1599
		6		181	246	0.095	9.5	2337
		7		191	246	0.11	11	2706
		8		195	249	0.112	11.2	2788.8
		9		194	251	0.115	11.5	2886.5
		10		194	250	0.111	11.1	2775
		11		195	250	0.113	11.3	2825
		12		195	248	0.116	11.6	2876.8
		13		196	248	0.119	11.9	2951.2
		14		194	249	0.114	11.4	2838.6
		15		197	249	0.112	11.2	2788.8
		16		191	248	0.118	11.8	2926.4
		17		193	249	0.11	11	2739
		18		198	249	0.106	10.6	2639.4
		19		194	249	0.099	9.9	2465.1
		20		194	247	0.106	10.6	2618.2
		21		194	248	0.109	10.9	2703.2
		22		179	248	0.095	9.5	2356
		23		177	249	0.068	6.8	1693.2
		24		163	241	0.048	4.8	1156.8
		25		159	220	0.019	1.9	418
		26		148	201	0.00737829	0.737829	148.304
		27					0	0
		28	2.25984	138	164	0.00622707	0.622707	102.124
		29		144	167	0.00287806	0.287806	48.0635
		30		149	222	0.033	3.3	732.6
		31		161	243	0.158	15.8	3839.4
		32		184	249	0.331	33.1	8241.9
		33		191	249	0.415	41.5	10333.5
		34		194	249	0.444	44.4	11055.6
		35		193	249	0.418	41.8	10408.2
		36		178	249	0.318	31.8	7918.2
		37		154	244	0.104	10.4	2537.6
		38		150	206	0.00847718	0.847718	174.63
		39		146	210	0.012	1.2	252
		40		141	181	0.00926211	0.926211	167.644
							0	0
							0	0
							0	0
30mg			2.57031				0	0
		1		148	192	0.021	2.1	403.2	126200
		2		150	206	0.022	2.2	453.2
name osirix:		3		158	232	0.045	4.5	1044
phantom hydroxyap 30mg L hydroxyap30L		4		173	249	0.069	6.9	1718.1
		5		172	250	0.089	8.9	2225
		6		181	249	0.117	11.7	2913.3
		7		189	248	0.112	11.2	2777.6
		8		189	249	0.141	14.1	3510.9
		9		193	247	0.153	15.3	3779.1
		10		197	250	0.152	15.2	3800
		11		195	249	0.148	14.8	3685.2
		12		198	249	0.144	14.4	3585.6
		13		196	248	0.139	13.9	3447.2
		14		200	249	0.132	13.2	3286.8
		15		197	248	0.133	13.3	3298.4
		16		195	250	0.126	12.6	3150
		17		192	249	0.133	13.3	3311.7
		18		199	248	0.121	12.1	3000.8
		19		198	250	0.121	12.1	3025
		20		192	249	0.12	12	2988
		21		186	250	0.107	10.7	2675
		22		178	249	0.096	9.6	2390.4
		23		172	244	0.071	7.1	1732.4
		24		159	242	0.043	4.3	1040.6
		25		145	175	0.00531132	0.531132	92.9481
		26		146	180	0.01	1	180
		27					0	0
		28	2.53582	154	224	0.00719514	0.719514	161.171
		29		147	187	0.023	2.3	430.1
		30		168	245	0.265	26.5	6492.5
		31		181	251	0.367	36.7	9211.7
		32		181	249	0.383	38.3	9536.7
		33		189	248	0.431	43.1	10688.8
		34		189	250	0.421	42.1	10525
		35		190	250	0.356	35.6	8900
		36		171	248	0.225	22.5	5580
		37		147	211	0.043	4.3	907.3
		38		142	163	0.00572995	0.572995	93.3981
		39		144	179	0.00889581	0.889581	159.235
		40					0	0
							0	0
							0	0
20mg			1.62357				0	0
		1		142	169	0.00798006	0.798006	134.863	88054.8
name osirix:		2		151	219	0.012	1.2	262.8
phantom hydroxyap 20mg L hydroxyap20L		3		147	189	0.018	1.8	340.2
		4		155	216	0.037	3.7	799.2
		5		164	243	0.05	5	1215
		6		175	246	0.054	5.4	1328.4
		7		184	247	0.064	6.4	1580.8
		8		188	246	0.071	7.1	1746.6
		9		188	248	0.081	8.1	2008.8
		10		194	247	0.089	8.9	2198.3
		11		195	248	0.103	10.3	2554.4
		12		195	249	0.099	9.9	2465.1
		13		192	249	0.104	10.4	2589.6
		14		191	247	0.098	9.8	2420.6
		15		191	247	0.099	9.9	2445.3
		16		191	248	0.106	10.6	2628.8
		17		190	242	0.113	11.3	2734.6
		18		186	249	0.099	9.9	2465.1
		19		187	246	0.101	10.1	2484.6
		20		187	246	0.09	9	2214
		21		186	249	0.057	5.7	1419.3
		22		178	247	0.034	3.4	839.8
		23		158	228	0.016	1.6	364.8
		24		141	161	0.0075876	0.75876	122.16
		25		145	190	0.013	1.3	247
		26	1.99086	149	197	0.014	1.4	275.8
		27		154	209	0.02	2	418
		28		145	199	0.012	1.2	238.8
		29		147	209	0.046	4.6	961.4
		30		163	240	0.155	15.5	3720
		31		177	247	0.265	26.5	6545.5
		32		186	247	0.341	34.1	8422.7
		33		188	248	0.376	37.6	9324.8
		34		189	248	0.319	31.9	7911.2
		35		178	247	0.238	23.8	5878.6
		36		167	241	0.168	16.8	4048.8
		37		144	195	0.027	2.7	526.5
		38		145	178	0.00347983	0.347983	61.941
		39		139	168	0.00219779	0.219779	36.9228
		40		143	176	0.00418626	0.418626	73.6782
							0	0
							0	0
							0	0
							0	0
							0	0
							0	0
10mg			1.36649				0	0
		1		152	198	0.00614857	0.614857	121.742	64902.1
		2		149	210	0.027	2.7	567
name osirix:		3		159	233	0.019	1.9	442.7
phantom hydroxyap 10mg L hydroxyap10L		4		175	247	0.038	3.8	938.6
		5		186	249	0.043	4.3	1070.7
		6		184	247	0.05	5	1235
		7		181	246	0.059	5.9	1451.4
		8		191	245	0.076	7.6	1862
		9		193	246	0.084	8.4	2066.4
		10		193	247	0.089	8.9	2198.3
		11		187	245	0.101	10.1	2474.5
		12		181	246	0.09	9	2214
		13		181	248	0.071	7.1	1760.8
		14		185	249	0.07	7	1743
		15		184	247	0.081	8.1	2000.7
		16		186	248	0.078	7.8	1934.4
		17		185	247	0.063	6.3	1556.1
		18		186	247	0.053	5.3	1309.1
		19		185	246	0.059	5.9	1451.4
		20		176	245	0.059	5.9	1445.5
		21		176	249	0.053	5.3	1319.7
		22		179	246	0.035	3.5	861
		23		170	247	0.03	3	741
		24		153	210	0.023	2.3	483
		25		142	170	0.0093406	0.93406	158.79
		26		135	143	0.00120355	0.120355	17.2108
		27	1.29928	148	215	0.02	2	430
		28		143	173	0.019	1.9	328.7
		29		160	227	0.078	7.8	1770.6
		30		173	243	0.18	18	4374
		31		178	247	0.245	24.5	6051.5
		32		179	247	0.241	24.1	5952.7
		33		180	244	0.199	19.9	4855.6
		34		171	243	0.14	14	3402
		35		161	249	0.093	9.3	2315.7
		36		162	245	0.039	3.9	955.5
		37		162	242	0.035	3.5	847
		38		151	194	0.00502352	0.502352	97.4562
		39		148	185	0.00525899	0.525899	97.2914
							0	0
							0	0
							0	0
							0	0
							0	0
							0	0
							0	0
							0	0
5
Phantom CaCl 50mg m.z pattex
1,2,3 met pattex. 4,5 zonder pattex
1
2
3
4
5
