# Supplementary material for: Quantification of Calcium Amount in a New Experimental Model: A Comparison between Ultrasound and Computed Tomography
Source: PLoS One. 2016 Feb 9;11(2):e0148904. doi: 10.1371/journal.pone.0148904 (PMC4747484; doi:10.1371/journal.pone.0148904)
Supplement: S17 File — Raw data reproducibility intraobserver. phantom 2a. US 2-10mg. (XLSX) [file pone.0148904.s017.xlsx]

## Sheet: Blad1
		name ROI's volume	Calcium volume Osirix (cm3)	CT density Osirix mean	CT density max	area surface (cm2)	area surface (mm2)	PVmaxxAREA	GC score max			conclusions
												Phantom hydroxyapatite 10-50mg LINKS					SA	short axis		threshold 130 PV
												10 tot 50mg hydroxyapatite 2%agar					LA	long axis
												mg hydroxyap
											TOTAL (SA+LA)	2	4	6	8	10		Mean SA/LA	2	4	6	8	10
Phantom hydroxyapatite 2-10mg LINKS			0.356714								Calcium volume SA (mm3)	356.714	574.626	939.804	1235.49	955.999		Volume mean SA/LA	337.097	569.267	1192.78	1704.72	1046.67
2mg							0		16058.1		Calcium volume LA (mm3)	317.48	563.908	1445.76	2173.95	1137.34		US calcium score max SA+LA	8028.28	13588.7	28898.6	41742.4	25280.2
		1					0
		2		135	144	0.000497119	0.0497119	7.15851			SHORT AXIS	2	4	6	8	10
		3		143	158	0.0021193	0.21193	33.4849			Calcium volume SA (mm3)	356.714	574.626	939.804	1235.49	955.999
		4		140	151	0.000915745	0.0915745	13.8277			US score max SA	8527.44	13905.2	22627.3	30556.5	23064.5
		5		147	181	0.00217162	0.217162	39.3064
		6		138	148	0.000941909	0.0941909	13.9403			LONG AXIS	2	4	6	8	10
		7		146	172	0.00575611	0.575611	99.0051			Calcium volume LA (mm3)	317.48	563.908	1445.76	2173.95	1137.34
		8		169	229	0.00886964	0.886964	203.115			US score max LA	7529.12	13272.1	35169.9	52928.3	27495.9
		9		169	242	0.015	1.5	363
		10		182	247	0.02	2	494
		11		190	246	0.021	2.1	516.6
		12		189	245	0.022	2.2	539
		13		184	245	0.024	2.4	588
		14		184	244	0.027	2.7	658.8
		15		186	248	0.029	2.9	719.2
		16		185	248	0.029	2.9	719.2
		17		181	242	0.026	2.6	629.2
		18		187	248	0.03	3	744
		19		176	243	0.02	2	486
		20		185	247	0.023	2.3	568.1
		21		186	245	0.02	2	490
		22		168	233	0.015	1.5	349.5
		23		160	205	0.00627939	0.627939	128.728
		24		145	176	0.00259025	0.259025	45.5884
		25		134	140	0.00497119	0.497119	69.5967
		26		140	151	0.000601775	0.0601775	9.0868
		27		139	149	0.000104657	0.0104657	1.55939
		28	0.31748				0	0
		29					0	0
		30		141	165	0.00347983	0.347983	57.4172
		31		172	245	0.041	4.1	1004.5
		32		165	243	0.054	5.4	1312.2
		33		170	232	0.079	7.9	1832.8
		34		174	246	0.069	6.9	1697.4
		35		173	240	0.053	5.3	1272
		36		154	196	0.018	1.8	352.8
		37					0	0
		38					0	0
							0	0
							0	0
4mg			0.574626				0	0	27178
		1		146	167	0.00112506	0.112506	18.7885
name osirix		2		149	190	0.0058346	0.58346	110.857
phantom hydroxyapat 4L 4L		3		151	200	0.01	1	200
		4		163	211	0.02	2	422
		5		179	245	0.037	3.7	906.5
		6		182	245	0.036	3.6	882
		7		185	245	0.036	3.6	882
		8		186	241	0.03	3	723
		9		182	245	0.03	3	735
		10		184	249	0.036	3.6	896.4
		11		181	246	0.04	4	984
		12		184	249	0.041	4.1	1020.9
		13		183	247	0.043	4.3	1062.1
		14		189	245	0.039	3.9	955.5
		15		191	245	0.033	3.3	808.5
		16		178	241	0.032	3.2	771.2
		17		189	246	0.034	3.4	836.4
		18		183	246	0.029	2.9	713.4
		19		177	242	0.023	2.3	556.6
		20		160	211	0.011	1.1	232.1
		21		143	178	0.00408161	0.408161	72.6526
		22		148	168	0.00109889	0.109889	18.4614
	short axis	23		145	180	0.00217162	0.217162	39.0892
		24		133	135	0.000104657	0.0104657	1.41287
		25		133	137	0.000209313	0.0209313	2.86759
	long axis	26	0.563908	137	146	0.00366298	0.366298	53.4795
		27		130	130	5.2328e-05	0.0052328	0.680264
		28		136	146	0.000627939	0.0627939	9.16791
		29		140	170	0.00873882	0.873882	148.56
		30		155	227	0.071	7.1	1611.7
		31		164	236	0.176	17.6	4153.6
		32		173	243	0.152	15.2	3693.6
		33		173	248	0.091	9.1	2256.8
		34		167	242	0.048	4.8	1161.6
		35		151	193	0.01	1	193
		36		137	153	0.00146519	0.146519	22.4174
		37		145	161	0.000811088	0.0811088	13.0585
		38		140	157	0.000549447	0.0549447	8.62632
							0	0
							0	0
							0	0
							0	0
							0	0
6mg			0.939804				0	0
		1		143	157	0.000575611	0.0575611	9.03709	58056
name osirix		2		139	154	0.00219779	0.219779	33.8459
phantom hydroxyapat 6L 6L		3		153	190	0.00261641	0.261641	49.7119
		4		171	235	0.016	1.6	376
		5		177	245	0.03	3	735
		6		182	246	0.045	4.5	1107
		7		185	248	0.05	5	1240
		8		182	246	0.057	5.7	1402.2
		9		185	248	0.05	5	1240
		10		188	246	0.054	5.4	1328.4
		11		185	246	0.056	5.6	1377.6
		12		186	246	0.043	4.3	1057.8
		13		185	245	0.049	4.9	1200.5
		14		188	249	0.057	5.7	1419.3
		15		190	247	0.06	6	1482
		16		187	247	0.061	6.1	1506.7
		17		191	248	0.053	5.3	1314.4
		18		182	246	0.054	5.4	1328.4
		19		177	247	0.062	6.2	1531.4
		20		180	245	0.041	4.1	1004.5
		21		172	247	0.03	3	741
		22		160	243	0.023	2.3	558.9
		23		167	235	0.00792773	0.792774	186.302
		24		141	164	0.0021193	0.21193	34.7564
		25		144	184	0.011	1.1	202.4
		26		146	171	0.00936676	0.936676	160.172
		27		136	199	0.013	1.3	258.7
		28	1.44576	140	161	0.0024071	0.24071	38.7543
		29		142	172	0.00489269	0.489269	84.1543
		30		143	167	0.00243326	0.243327	40.6355
		31		143	178	0.01	1	178
		32		151	222	0.05	5	1110
		33		167	246	0.229	22.9	5633.4
		34		181	247	0.232	23.2	5730.4
		35		181	250	0.231	23.1	5775
		36		180	248	0.286	28.6	7092.8
		37		170	246	0.228	22.8	5608.8
		38		160	244	0.105	10.5	2562
		39		152	210	0.039	3.9	819
		40		150	189	0.013	1.3	245.7
		41		146	176	0.00457872	0.457872	80.5856
		42		148	202	0.00845102	0.845102	170.711
8mg			1.23549				0	0
		1		132	133	0.000287806	0.0287806	3.82782	83494.4
name osirix		2		140	152	0.0013867	0.13867	21.0778
phantom hydroxyapat 8L 8L		3		156	233	0.015	1.5	349.5
		4		175	248	0.038	3.8	942.4
		5		190	249	0.048	4.8	1195.2
		6		192	248	0.051	5.1	1264.8
		7		193	247	0.059	5.9	1457.3
		8		197	249	0.068	6.8	1693.2
		9		195	247	0.064	6.4	1580.8
		10		191	249	0.069	6.9	1718.1
		11		189	248	0.073	7.3	1810.4
		12		187	249	0.08	8	1992
		13		184	248	0.1	10	2480
		14		187	249	0.107	10.7	2664.3
		15		185	248	0.103	10.3	2554.4
		16		187	248	0.106	10.6	2628.8
		17		180	249	0.077	7.7	1917.3
		18		180	246	0.058	5.8	1426.8
		19		176	247	0.05	5	1235
		20		177	247	0.032	3.2	790.4
		21		171	241	0.017	1.7	409.7
		22		162	232	0.015	1.5	348
		23		161	208	0.00272107	0.272107	56.5983
		24		132	133	0.000104657	0.0104657	1.39194
		25		139	153	0.000994237	0.0994237	15.2118
		26	2.17395	130	130	2.6164e-05	0.0026164	0.340132
		27		138	148	0.000627939	0.0627939	9.2935
		28		145	165	0.00185765	0.185765	30.6513
		29		149	194	0.011	1.1	213.4
		30		151	189	0.00876499	0.876499	165.658
		31		138	163	0.00538981	0.538981	87.854
		32		150	187	0.00465722	0.465722	87.09
		33		143	170	0.00638405	0.638405	108.529
		34		159	242	0.068	6.8	1645.6
		35		171	246	0.204	20.4	5018.4
		36		179	249	0.279	27.9	6947.1
		37		181	247	0.316	31.6	7805.2
		38		178	248	0.329	32.9	8159.2
		39		178	247	0.306	30.6	7558.2
		40		171	246	0.342	34.2	8413.2
		41		166	240	0.2	20	4800
		42		152	211	0.078	7.8	1645.8
		43		143	183	0.00994237	0.994237	181.945
		44		138	153	0.00395079	0.395078	60.447
							0	0
							0	0
10mg			0.955999				0	0
		1		196	246	0.048	4.8	1180.8	50929
name osirix		2					0	0
phantom hydroxyapat 10L 10L		3		131	133	5.2328e-05	0.0052328	0.695962
		4		140	153	0.000784924	0.0784924	12.0093
		5		147	179	0.00264258	0.264258	47.3021
		6		168	233	0.0058346	0.58346	135.946
		7		171	238	0.017	1.7	404.6
		8		172	245	0.032	3.2	784
		9		176	246	0.043	4.3	1057.8
		10		194	248	0.056	5.6	1388.8
		11		200	248	0.064	6.4	1587.2
		12		194	247	0.067	6.7	1654.9
		13		195	246	0.062	6.2	1525.2
		14		192	248	0.055	5.5	1364
		15		193	246	0.052	5.2	1279.2
		16		196	247	0.048	4.8	1185.6
		17		191	245	0.049	4.9	1200.5
		18		187	247	0.054	5.4	1333.8
		19		195	247	0.062	6.2	1531.4
		20		192	247	0.061	6.1	1506.7
		21		188	249	0.06	6	1494
		22		185	246	0.043	4.3	1057.8
		23		167	246	0.033	3.3	811.8
		24		161	227	0.018	1.8	408.6
		25		143	169	0.00661953	0.661953	111.87
		26		170	243	0.00923594	0.923594	224.433
		27		153	211	0.00682884	0.682884	144.089
		28					0	0
		29	1.13734	135	142	0.000941909	0.0941909	13.3751
		30		147	204	0.01	1	204
		31		157	230	0.081	8.1	1863
		32		170	247	0.173	17.3	4273.1
		33		183	248	0.207	20.7	5133.6
		34		185	247	0.237	23.7	5853.9
		35		180	248	0.24	24	5952
		36		168	241	0.129	12.9	3108.9
		37		146	191	0.039	3.9	744.9
		38		140	166	0.012	1.2	199.2
		39		145	179	0.00455256	0.455256	81.4908
		40		145	178	0.00384613	0.384613	68.4611
		41					0	0
		42					0	0
							0	0
							0	0
							0	0
							0	0
							0	0																AGATSTON Score
50mg CaCl
Phantom hydroxyapatite 50mg m.z. pattex
1,2,3 met pattex. 4,5 zonder pattex
1.
2
3
4
5
Phantom CaCl 50mg m.z pattex
1,2,3 met pattex. 4,5 zonder pattex
1
2
3
4
5
